# Supplementary material for: Mapping and modeling human-black bear interactions in the Catskills region of New York using resource selection probability functions
Source: PLoS One. 2021 Sep 22;16(9):e0257716. doi: 10.1371/journal.pone.0257716 (PMC8457482; doi:10.1371/journal.pone.0257716)
Supplement: S1 File — Dataset includes the following potential covariates: elevation. The dependent variable (“Conflict”) is binary; “1” denotes a human-black bear conflict, “0” denotes a randomly generated non-conflict location. See Table 1 for more information about each covariate. (CSV) [file pone.0257716.s001.csv]

Conflict	Distance to urban areas	Terrain ruggedness	Distance to streams	Road density	Distance to roads	Distance to rec areas	Aspect	Human population density	Land cover	Forest density	Distance to forests	Elevation
1	632.4559937	495.0499878	223.6069946	5.9173698	600	0	332.1029968	48.2327003	1	9	0	72
1	500	524.1329956	100	5.9469299	100	0	7.1772399	198.322998	1	79	50	75
1	19958.19922	74.0482025	0	3.7565501	851.4689941	0	90	87.6561966	1	85	50	104
1	10317.5	93.2982025	0	1.0599	0	0	151.5619965	115.9769974	1	84	141.4210052	114
1	500	36.1898994	412.3110046	2.28333	447.2139893	9581.879883	290.071991	55.8172989	1	85	570.0880127	119
1	0	149.8130035	447.2139893	3.3654499	50	13353	92.7263031	931.4160156	1	34	200	121
1	13764.09961	464.0390015	1131.369995	4.11724	3578.060059	0	349.54599	25.2366009	1	84	100	151
1	0	91.5569992	1104.540039	6.8818498	1050	0	97.8355026	284.2630005	1	87	282.8429871	160
1	4100	96.8389969	1100	3.45403	1297.109985	0	76.1849976	59.4452019	1	87	100	192
1	31912.69922	283.6629944	400	0.534314	0	4207.430176	95.6175995	245.1920013	1	85	100	197
1	447.2139893	252.4080048	447.2139893	1.7573	380.7890015	0	192.0019989	84.3955994	1	86	500	203
1	2121.320068	19.0762997	1166.189941	3.9298301	111.8030014	0	158.0039978	78.759697	1	45	50	209
1	8185.959961	37.0287018	707.1069946	2.44666	200	1140.180054	167.3470001	251.3910065	1	36	212.1320038	214
1	13376.5	351.6730042	100	5.4496002	0	5900.850098	56.280201	73.5003967	1	31	50	230
1	223.6069946	33.0172005	1118.030029	0.95839	1040.430054	0	146.9329987	72.2419968	1	89	212.1320038	233
1	12406.5	368.9639893	500	2.9603	2865.75	5830.310059	93.7083969	38.6086006	1	90	0	243
1	1868.150024	413.8760071	100	2.6619999	50	2121.320068	258.178009	51.4244003	1	58	50	243
1	21015.5	24.2056007	141.4210052	1.447	0	6357.080078	349.6950073	52.0129013	1	87	180.2779999	247
1	7983.109863	350.5690002	1581.140015	3.63221	9109.339844	0	312.7659912	31.8768005	1	85	50	252
1	7283.540039	351.571991	223.6069946	1.30739	250	0	43.6361008	43.8348007	1	88	0	263
1	25875.09961	377.1329956	100	0	111.8030014	13281.7998	300.4259949	9.9690905	1	89	0	280
1	7762.089844	185.9960022	1118.030029	0.716391	5396.759766	0	112.9769974	4.6098099	1	87	50	284
1	14105.7002	409.0270081	0	2.6666901	0	5591.290039	59.6678009	112.5090027	1	85	70.710701	284
1	24379.09961	44.0303993	447.2139893	1.80041	1025.910034	14707.59961	107.9280014	14.6981001	1	86	50	286
1	3546.830078	39.6240997	400	3.2875099	1050	0	168.8580017	82.5636978	1	65	0	287
1	17746	43.9594994	100	0.962661	6551.720215	0	128.9700012	65.5837021	1	86	50	291
1	8300.599609	291.6130066	700	4.6897502	4085.340088	2416.610107	166.9920044	29.4589996	1	87	0	292
1	5261.180176	84.4881973	100	0.9127	2974.050049	0	85.0020981	55.3869019	1	87	0	296
1	24357.80078	141.1710052	500	1.62314	5085.52002	0	166.7590027	27.2698994	1	87	50	296
1	17310.40039	305.7810059	100	0	180.2779999	1868.150024	97.2631989	72.180603	1	88	254.951004	296
1	15579.5	260.7659912	141.4210052	0	291.5480042	5825.799805	178.9949951	144.7359924	1	87	141.4210052	311
1	26184	277.5220032	707.1069946	3.4033899	3167.409912	0	208.2640076	10.1862001	1	87	0	314
1	16502.69922	518.4819946	100	0	0	9340.769531	6.76617	118.2229996	1	91	111.8030014	321
1	28935.30078	277.1520081	500	0	2452.040039	5120.790039	155.7720032	1.68347	1	89	0	329
1	17381.90039	548.8079834	100	0	4273.759766	316.2279968	27.3115005	20.0268002	1	80	50	339
1	7077.430176	165.4940033	1565.25	1.02941	1844.589966	0	146.2440033	4.11167	1	75	70.710701	339
1	15799.09961	504.2510071	538.5159912	0	4883.649902	0	351.9639893	9.4772501	1	78	50	340
1	9126.879883	341.7030029	2137.76001	1.51221	316.2279968	0	261.3200073	17.2847004	1	89	158.1139984	347
1	25607	405.9920044	141.4210052	1.99923	0	0	231.220993	129.404007	1	90	150	348
1	32909.69922	208.0599976	100	3.4324801	602.0800171	3960.429932	324.401001	29.5692005	1	89	50	354
1	29860.5	530.9910278	100	0.428434	3636.620117	11000	18.0604992	0.693885	1	34	50	362
1	12728.2998	62.5850983	583.0949707	0.657081	3146.820068	0	35.7725983	70.7350006	1	84	0	366
1	18659.30078	105.6179962	282.8429871	0.425659	9841.240234	111.8030014	138.8139954	43.3045998	1	82	0	371
1	34527.19922	336.8670044	316.2279968	0	4301.160156	2711.550049	296.6650085	3.88187	1	67	50	374
1	30283	120.4869995	141.4210052	0.296871	7334.339844	0	234.0899963	27.2215996	1	82	0	377
1	17321.69922	332.8349915	943.3980103	2.57867	8870.879883	0	163.3009949	29.4529991	1	69	0	387
1	16451.40039	100.5599976	632.4559937	0	4138.240234	0	137.1730042	1.83687	1	82	0	388
1	6551.339844	63.6278	1303.839966	0.0215584	1408.900024	1258.969971	179.2870026	2.72876	1	90	0	389
1	10733.59961	251.5590057	141.4210052	0.82598	2961.419922	0	107.625	12.3097	1	86	50	390
1	27107.40039	209.5919952	806.2260132	0.649495	2607.679932	0	157.5570068	9.1975498	1	81	0	393
1	19364.40039	179.6199951	223.6069946	0.198186	4190.759766	0	169.8659973	1.33384	1	84	0	414
1	32091.40039	304.45401	223.6069946	2.44311	4614.109863	0	262.1040039	4.9067798	1	88	0	417
1	16635.19922	248.026001	100	0	291.5480042	0	277.4089966	45.8293991	1	32	50	417
1	19915.09961	317.3299866	100	2.7772701	0	0	279.1619873	218.4210052	1	84	50	418
1	25554.80078	274.5580139	223.6069946	1.85259	70.710701	15721.40039	241.6309967	15.5221004	1	87	100	422
1	23895	538.6160278	608.276001	4.3144398	100	0	340.1099854	195.8699951	1	88	111.8030014	434
1	32958.80078	83.1713028	100	0.698316	1274.75	0	88.9391022	42.9235992	1	27	0	438
1	18613.19922	324.1679993	200	0	4022.439941	2439.77002	85.4095001	8.98703	1	85	0	441
1	13345.40039	61.2985992	1204.160034	3.5430601	3175.689941	0	233.6459961	6.36519	1	73	100	450
1	21213.69922	63.2154999	632.4559937	1.4243799	1140.180054	19623.69922	239.9620056	1.47188	1	87	0	461
1	29135.90039	282.8240051	200	3.1477001	565.6849976	0	104.9039993	3.9783299	1	75	50	461
1	34534.89844	182.496994	1334.170044	2.5393901	2122.5	0	225	12.0930996	1	73	50	470
1	10874.7002	142.8849945	100	0.380476	5886	8683.320313	100.4369965	10.4364004	1	8	0	471
1	11025.90039	39.8737984	728.0109863	0	1050	1680.77002	211.8059998	14.7086	1	63	0	473
1	0	109.0589981	583.0949707	2.7081201	350	0	291.1940002	812.0139771	1	27	50	473
1	0	173.6660004	100	5.2921	0	0	157.0460052	2346.419922	1	83	450	479
1	27723.80078	167.3130035	1253	1.3963799	2670.669922	19244	322.2139893	24.5790997	1	8	0	483
1	9060.349609	304.9949951	200	2.57535	70.710701	0	67.0112991	13.3857002	1	87	111.8030014	484
1	20102.19922	335.1619873	100	2.55562	0	0	262.5690002	0.975964	1	79	50	488
1	23377.30078	251.3280029	360.5549927	0	6932.709961	8007.649902	246.1609955	1.87219	1	88	0	492
1	15023.2998	218.7599945	100	0.689242	12296.5	0	170.9550018	1.61177	1	89	0	495
1	25251.69922	216.4839935	100	2.6361301	1450.859985	0	257.9320068	31.5072994	1	84	50	496
1	24515.5	383.4230042	223.6069946	2.3584599	2350.530029	0	268.3250122	0.710529	1	83	50	501
1	12520.7998	183.298996	921.9539795	1.38731	3451.449951	0	248.9120026	0.151409	1	90	0	506
1	22053.80078	165.6889954	0	0	3720.219971	0	300.9639893	2.7372601	1	89	50	514
1	16085.09961	155.598999	100	1.45803	3448.189941	22556.69922	339.7909851	1.15913	1	85	0	519
1	52169.89844	320.5100098	721.1099854	2.7718101	550	0	198.0720062	27.4232006	1	43	600	519
1	43100.89844	392.2340088	100	1.81686	4430.009766	0	78.0792999	16.9279003	1	89	0	522
1	47741.10156	165.5850067	300	0	0	3370.830078	68.0703964	229.2630005	1	89	0	528
1	24608.90039	485.5369873	848.5280151	2.0626199	2646.219971	0	73.767601	3.8740201	1	89	50	530
1	43407.80078	374.8410034	300	0	50	0	226.6369934	5.5815201	1	88	50	531
1	41815.10156	346.7590027	300	1.3349	636.3959961	0	208.3009949	72.1953964	1	88	0	534
1	20821.59961	284.2969971	1100	2.9286699	141.4210052	0	204.0339966	11.0057001	1	62	0	541
1	38584.10156	97.592598	1552.420044	0.276215	3558.790039	0	82.8130035	0.141834	1	88	0	543
1	47309.19922	287.1010132	412.3110046	0	694.6220093	2778.48999	118.810997	20.2311001	1	88	100	544
1	41078.60156	130.3410034	1700	0.897711	6559.339844	7707.459961	178.9949951	2.1234601	1	87	250	544
1	44462.69922	128.5650024	1700	0	390.5119934	0	138.4889984	136.6950073	1	21	0	545
1	39650.5	207.3580017	360.5549927	2.2276499	70.710701	3238.830078	224.7539978	0	1	87	111.8030014	554
1	35357	168.677002	282.8429871	0	316.2279968	0	148.4960022	6.3190198	1	79	50	556
1	29338.40039	201.7899933	2334.52002	0.898388	269.2579956	0	322.6669922	14.0894003	1	90	0	562
1	48139.89844	329.1090088	223.6069946	0.123737	961.7689819	0	351.6069946	0.525632	1	88	50	563
1	26238.30078	409.1789856	412.3110046	0.256638	4348.850098	0	273.2399902	25.0098	1	79	0	565
1	26389.80078	443.3859863	100	1.3465101	6950	0	267.0559998	14.7685003	1	85	50	568
1	16263.5	192.4259949	0	2.11112	4219	17566.5	130.4859924	20.1737995	1	84	70.710701	585
1	50322.39844	282.3429871	583.0949707	0	2772.179932	1110.180054	110.9459991	0.228341	1	78	0	590
1	33732.60156	193.6470032	538.5159912	2.2712901	460.9769897	0	160.371994	26.1222992	1	72	0	597
1	21300	760.4559937	854.4000244	0	955.2490234	2700	5.45049	14.6723003	1	81	111.8030014	600
1	16064.90039	73.2593994	100	0.698827	3363.409912	0	238.1860046	4.4801602	1	90	0	602
1	54970.60156	131.6629944	360.5549927	0.244656	2984.120117	0	292.6430054	5.3604202	1	80	158.1139984	609
1	9560.330078	355.2019958	500	2.58459	5427.939941	0	219.0189972	391.7510071	1	89	70.710701	610
1	21408.59961	257.2680054	0	0	2402.600098	5687.049805	70.120903	0.199205	1	87	0	611
1	21715.40039	284.0140076	761.5770264	0	6360.029785	0	197.2720032	0	1	82	0	616
1	46484.39844	218.1199951	223.6069946	2.5123	6525.529785	0	158.8350067	4.5629501	1	20	0	618
1	42167.80078	265.7399902	728.0109863	0	13015.59961	6786.200195	198.2169952	0.295793	1	85	0	622
1	26957.90039	344.7260132	100	0	13546.7002	0	330.8110046	31.5792999	1	85	100	622
1	30976.30078	62.612999	1655.290039	0.899913	1523.150024	2934.709961	226.5070038	17.7112999	1	85	111.8030014	623
1	7877.180176	468.2950134	1131.369995	0.899092	2815.139893	29506.09961	300.5700073	0.133342	1	81	0	628
1	13260.7998	166.2720032	500	2.0572801	9832.849609	0	166.121994	10.4376001	1	81	50	630
1	12682.7002	182.1690063	200	1.04181	948.6829834	0	172.0010071	18.5107002	1	79	50	632
1	40898.5	204.9750061	761.5770264	4.1181698	100	0	290.0950012	32.7274017	1	86	0	638
1	23240.69922	159.4129944	608.276001	3.4058001	212.1320038	0	153.1840057	12.1527004	1	77	0	651
1	16714.69922	170.8480072	300	0.578198	8261.959961	0	263.1029968	1.32137	1	24	0	667
1	27234.19922	206.0829926	1984.939941	0	7187.660156	0	234.0820007	1.9266	1	37	50	691
1	35365.69922	155.647995	300	0.13419	2352.129883	0	325.322998	1.0009	1	82	0	695
1	21535.59961	167.6909943	984.8859863	0.0968408	9556.280273	0	301.70401	4.5998001	1	82	50	781
1	56157.39844	111.7509995	509.9020081	0	5666.129883	0	325.1180115	0	1	86	0	796
1	13377.59961	43.0409012	360.5549927	1.95805	3264.969971	9869.269531	345.4660034	7.6364298	1	84	50	54
1	3440.929932	414.8110046	300	1.71003	1392.839966	2750.449951	334.4400024	117.3619995	1	69	158.1139984	56
1	7515.319824	448.2059937	0	2.9334099	552.2680054	0	7.8831401	21.0055008	1	87	618.4660034	113
1	10560.2998	29.6597004	761.5770264	2.1050501	206.1549988	6456.970215	311.9339905	176.0910034	1	0	300	133
1	15268.90039	146.6620026	721.1099854	0	1141.27002	13112.59961	172.9539948	8.7670097	1	90	0	155
1	0	158.7160034	200	2.40381	1835.76001	3740.659912	151.3899994	129.7980042	1	86	50	167
1	8005.620117	295.7109985	707.1069946	4.0612102	901.3880005	5582.339844	287.0490112	14.9331999	1	68	0	175
1	3862.639893	127.9820023	141.4210052	1.01852	0	2294.01001	163.9360046	98.5540009	1	79	180.2779999	175
1	9192.389648	629.1129761	632.4559937	1.35179	901.3880005	12197.2002	35.3802986	8.4909096	1	26	0	176
1	7117.580078	486.0599976	412.3110046	0.559866	1011.190002	10893.09961	354.5079956	37.710701	1	26	0	180
1	1220.660034	28.868	100	2.05286	1775.530029	17350	162.1499939	108.0699997	1	81	0	182
1	4254.410156	634.6799927	100	0	2581.179932	7768.200195	341.5650024	34.1540985	1	87	0	182
1	5186.52002	432.0079956	670.8200073	1.83688	5145.140137	4701.600098	332.0209961	22.0559006	1	33	70.710701	186
1	9518.929688	22.1266003	500	1.10632	905.5390015	0	118.5599976	9.3636599	1	85	0	193
1	9538.339844	19.3596992	100	1.56714	1952.560059	1802.780029	190.6199951	22.2194996	1	85	100	198
1	300	445.3190002	781.0250244	4.5215402	743.3029785	6243.399902	300.256012	50.6727982	1	50	0	205
1	2000	188.7039948	1077.030029	2.6001899	3363.409912	3037.27002	277.8609924	70.876297	1	85	50	205
1	11329.59961	446.2720032	943.3980103	2.0467899	522.0150146	11030.09961	324.1270142	15.8873997	1	71	0	235
1	9091.75	161.3769989	360.5549927	0.640129	5036.120117	2450	313.6359863	7.9713702	1	62	0	238
1	15297.09961	337.875	583.0949707	0	250	0	26.0296001	16.1681995	1	80	50	252
1	0	202.5240021	100	0.842046	50	37615.89844	83.1572037	260.7860107	1	64	559.0170288	261
1	1984.939941	55.9808998	100	0.43965	1372.949951	0	89.1697006	4.5595798	1	74	50	262
1	9932.269531	671.1740112	1077.030029	1.26842	1697.790039	11261.40039	4.0856199	8.6957903	1	81	0	283
1	3301.51001	219.2949982	100	0.837968	850	20474.90039	121.7590027	48.0858994	1	34	70.710701	304
1	12812.90039	38.2094994	670.8200073	2.6038201	3080.580078	5961.540039	327.9609985	9.0209398	1	87	0	323
1	23601.90039	300.7579956	632.4559937	6.5868001	335.4100037	19148.09961	249.1790009	5.3961301	1	87	50	340
1	14713.90039	167.1100006	781.0250244	4.4587302	50	32494.80078	87.6140976	30.3295002	1	69	70.710701	348
1	707.1069946	369.756012	894.427002	8.0876503	680.0739746	31662.30078	264.0939941	44.8502007	1	31	0	349
1	28245.40039	628.007019	100	1.34337	1274.75	28010	30.8768005	2.82599	1	88	0	354
1	707.1069946	132.5529938	707.1069946	4.9921799	100	28830.09961	349.2399902	26.6917	1	87	100	354
1	3905.120117	268.4609985	0	2.7365799	855.8619995	3350	135.7070007	15.7957001	1	88	0	360
1	8285.530273	569.348999	565.6849976	3.2666299	1250	0	334.2900085	3.3513999	1	84	223.6069946	361
1	5984.149902	30.8448009	300	4.02742	1439.619995	9186.540039	290.0339966	3.1958799	1	60	50	368
1	11363.5	132.0059967	500	3.11253	8769.259766	0	259.0950012	12.9545002	1	87	50	373
1	13682.09961	357.0090027	100	2.1098199	0	24229	83.9514999	53.9538994	1	91	150	375
1	20447.5	65.8578033	1204.160034	1.74437	1167.26001	10288.5	46.4930992	2.3519001	1	73	50	380
1	19912.30078	34.3709984	100	3.10007	550	23234.59961	306.8699951	8.1849804	1	86	0	387
1	3606.939941	145.746994	141.4210052	0	3922.370117	17406.5	214.875	19.1657009	1	85	50	389
1	9476.290039	288.4620056	1029.560059	1.66363	1513.27002	17956.90039	307.3210144	8.8285198	1	68	111.8030014	393
1	16196.59961	199.4219971	100	0.701756	223.6069946	8854.379883	53.2024002	27.1525993	1	72	0	395
1	4981.970215	312.0809937	0	0	50	30016.69922	312.7090149	24.5484009	1	87	111.8030014	400
1	7494.660156	812.1309814	1264.910034	2.6256499	50	13090.5	352.7470093	133.6230011	1	78	509.9020081	400
1	11538.2002	75.3135986	100	3.2314799	291.5480042	11954.09961	102.5289993	65.8628998	1	85	0	401
1	23357.40039	290.9100037	282.8429871	2.9562399	70.710701	33752	194.5440063	9.55301	1	84	200	410
1	19090.59961	130.4850006	921.9539795	1.85247	3079.370117	11921.09961	320.8770142	28.5804005	1	87	269.2579956	412
1	6800.740234	209.6430054	141.4210052	2.0201299	0	250	233.8880005	151.4550018	1	11	158.1139984	422
1	33000.19922	185.098999	100	3.4179001	0	7246.549805	191.1519928	29.5368996	1	88	50	425
1	12301.59961	71.2162018	316.2279968	1.19364	1202.079956	7781.549805	164.1970062	28.0883007	1	90	304.1380005	431
1	8579.629883	243.1410065	1902.630005	1.07723	3490.699951	36400.60156	295.79599	34.3886986	1	57	50	432
1	19891	129.9409943	632.4559937	0	2232.709961	0	170.4329987	6.2845201	1	88	50	433
1	5547.069824	638.0410156	282.8429871	1.43998	3931.919922	14837.2998	4.3987098	10.9818001	1	86	50	445
1	18027.80078	237.9470062	800	2.6935101	800	6742.399902	209.0549927	35.8922997	1	44	70.710701	447
1	9035.490234	191.2769928	1400	3.1661201	1691.890015	10090.2002	178.3280029	23.4862995	1	33	50	448
1	1204.160034	270.848999	412.3110046	1.58059	223.6069946	19999.59961	252.7039948	54.0928001	1	63	0	449
1	11645.59961	298.3789978	1708.800049	3.7483301	2241.090088	0	61.7336006	5.1773601	1	35	0	455
1	14106	247.6940002	0	0.227626	4070.629883	1300	190.4909973	9.37463	1	83	100	460
1	14516.5	496.4419861	100	0.559063	905.5390015	21247.59961	34.0662003	12.8073997	1	87	111.8030014	462
1	21780	55.4155998	1204.160034	2.4021101	1415.099976	0	61.7737999	4.6535201	1	34	150	464
1	8434.450195	350.6409912	1264.910034	5.5054302	2571.479981	0	287.7000122	0.889664	1	89	0	467
1	17555.90039	246.1690063	707.1069946	3.26407	5024.939941	10603.90039	211.822998	13.0563002	1	89	111.8030014	469
1	29932.30078	329.4559937	282.8429871	3.1570499	2000.619995	13372.09961	203.0330048	10.5684996	1	83	111.8030014	481
1	1300	66.0446014	100	3.7232599	1732.77002	36469.5	43.2401009	28.5494995	1	74	50	482
1	5500.910156	92.1790009	0	1.98993	2469.820068	26460	136.6369934	9.8083801	1	89	206.1549988	483
1	20090	125.7649994	100	2.20029	3564.060059	31566	201.2859955	5.6145	1	86	50	487
1	11684.59961	86.2277985	100	2.5162399	2830.639893	25407.30078	311.9060059	2.36871	1	62	0	493
1	9353.610352	223.5339966	943.3980103	0.862071	0	14550.09961	107.4469986	23.2789001	1	84	0	493
1	8104.319824	72.8237991	100	1.575	158.1139984	0	80.4508972	12.2115002	1	88	0	498
1	13224.59961	178.2339935	583.0949707	1.72724	5168.410156	8286.129883	113.1989975	17.0407009	1	29	150	512
1	21302.59961	305.7430115	0	1.68275	0	20014.09961	169.1139984	411.82901	1	42	427.2000122	514
1	12478	300.2470093	1216.550049	1.47769	8330.219727	2015.560059	262.9769897	13.1230001	1	10	0	515
1	14806.09961	170.8829956	1204.160034	2.3830199	2700	7665.509766	120.0479965	18.3983002	1	86	100	517
1	10300.5	139.0630035	360.5549927	1.37649	2619.639893	28561.69922	249.6640015	5.4265399	1	88	0	537
1	1170.469971	104.2519989	360.5549927	2.7820499	447.2139893	24101.5	341.1659851	13.5682001	1	4	0	539
1	5769.75	26.4853992	424.2640076	1.78442	4143.669922	7736.919922	20.2248993	12.1941004	1	51	250	542
1	26050	132.6109924	424.2640076	0	200	9940.320313	214.6529999	12.3009996	1	64	50	551
1	16052.40039	152.9049988	1400	2.2868199	7484.819824	0	121.4369965	0.978051	1	58	0	554
1	7700	115.9820023	200	2.25123	6129.439941	20335.5	209.7129974	8.2564001	1	87	50	566
1	15408.09961	328.8179932	728.0109863	2.99999	3435.479981	24007.59961	333.4349976	6.5928998	1	56	100	566
1	13964.59961	138.4949951	761.5770264	1.87628	2977	15842.40039	77.6868973	7.8415298	1	84	50	568
1	12165.90039	290.0880127	141.4210052	2.0006299	7982.790039	4049.689941	181.2100067	5.0539999	1	81	158.1139984	568
1	20667.09961	249.1450043	800	2.21647	2610.080078	13657.2998	89.683403	4.44315	1	56	50	570
1	4119.470215	188.1909943	0	1.59744	70.710701	25267.59961	142.8959961	17.9855003	1	87	0	572
1	36200	159.5189972	0	0.672209	4066.02002	4250	132.9900055	3.41996	1	86	50	588
1	12093.40039	278.0159912	200	1.71478	300	9234.719727	118.3010025	3.4514501	1	80	0	598
1	12103.7002	34.1899986	100	0.780798	3289.76001	5366.799805	315	3.9712	1	84	0	601
1	13100	243.154007	500	2.55426	4384.060059	10452.90039	273.5320129	3.68311	1	35	0	607
1	13309	675.3330078	1118.030029	0.897812	1866.819946	21294.69922	355.7909851	5.8552999	1	9	50	614
1	2758.620117	492.7770081	412.3110046	2.2239299	1970.410034	9760.25	315	8.2529402	1	62	50	618
1	9507.889648	178.2550049	300	1.89667	2408.320068	17311.90039	297.2290039	8.3883305	1	70	0	627
1	23698.5	160.4519958	2039.609985	1.24906	2316.25	7043.609863	166.2180023	10.7484999	1	84	0	632
1	16245.90039	189.2079926	2024.849976	2.41589	3921.729981	3085.850098	177.9640045	7.1817398	1	88	0	642
1	6113.100098	73.5186005	565.6849976	0	1632.479981	1234.910034	181.3399963	11.2007999	1	67	0	653
1	2400	282.8250122	848.5280151	1.98016	1346.290039	19573.59961	334.9689941	20.3486996	1	90	111.8030014	657
1	16059	322.6040039	1044.030029	2.97767	4956.310059	27824.69922	183.4680023	9.1266403	1	71	100	669
1	8800.570313	250.3619995	1476.479981	0.505118	5055.939941	9055.379883	59.9854012	1.48273	1	37	50	674
1	0	65.7557983	670.8200073	3.31387	380.7890015	0	97.3806	82.7582016	1	48	70.710701	17
1	412.3110046	90.5863037	141.4210052	5.6725702	70.710701	0	125.538002	99.4524994	1	78	0	39
1	2789.27002	59.3674011	600	2.03969	335.4100037	0	312.0639954	81.9228973	1	37	50	57
1	200	364.9110107	223.6069946	3.4742501	111.8030014	0	343.9259949	308.7749939	1	17	111.8030014	60
1	5375.870117	352.4590149	2118.959961	3.4533601	494.9750061	13315.90039	286.4769897	47.9640007	1	89	158.1139984	72
1	1345.359985	223.147995	2823.120117	1.57709	1610.119995	2600	231.3399963	34.8879013	1	17	0	79
1	4604.350098	317.4129944	761.5770264	0	70.710701	17307.19922	161.5650024	48.4747009	1	17	0	79
1	2435.159912	57.6427002	2024.849976	4.68189	316.2279968	0	44.0503998	307.6300049	1	85	206.1549988	81
1	640.3120117	79.4512024	100	3.2440901	696.4190063	15906.2998	167.6190033	131.4080048	1	42	0	86
1	3401.469971	524.3599854	300	3.68888	5250	15452	326.6889954	22.9859009	1	49	50	88
1	0	338.4979858	1063.01001	5.2364898	1341.640015	18067.69922	314.1700134	123.572998	1	70	50	91
1	0	66.0389023	1077.030029	7.4395599	250	0	322.2200012	34.0251007	1	63	158.1139984	91
1	1503.329956	332.0280151	282.8429871	4.71489	1691.890015	24512.69922	332.3540039	42.6824989	1	35	250	96
1	0	75.1063004	100	1.55004	50	0	25.2532005	61.1108017	1	23	0	102
1	13813	436.9219971	300	1.00436	0	5145.140137	110.5559998	51.5807991	1	69	111.8030014	103
1	0	67.2485962	921.9539795	1.21795	200	0	105.2549973	55.1619987	1	84	460.9769897	103
1	7317.100098	478.1180115	700	1.16769	1253.98999	5800	67.6199036	36.7036018	1	76	70.710701	104
1	1655.290039	271.4089966	360.5549927	0	50	8774.110352	142.628006	204.5919952	1	85	158.1139984	105
1	0	137.7129974	1476.479981	4.8359799	618.4660034	14246.5	276.54599	260.9580078	1	62	0	106
1	7302.740234	570.9559937	948.6829834	1.60408	0	38292.5	344.4760132	48.8829002	1	71	111.8030014	107
1	100	124.6809998	707.1069946	4.7915802	180.2779999	12204.2998	80.3947983	120.7269974	1	72	0	110
1	0	134.0019989	282.8429871	4.3955598	1000	5139.310059	248.6289978	476.3699951	1	80	738.2410278	112
1	0	507.5239868	141.4210052	4.2683201	180.2779999	11597.40039	101.3099976	143.5050049	1	43	0	114
1	3101.610107	361.7160034	894.427002	2.2319601	1068.880005	13109.2998	306.3840027	37.6053009	1	84	50	114
1	100	163.8249969	1565.25	9.4948502	890.2249756	13443.40039	132.026001	41.7332001	1	35	0	131
1	0	321.3460083	500	3.99419	350	0	249.852005	110.3679962	1	88	0	131
1	632.4559937	157.3939972	400	10.5965996	602.0800171	8114.490234	190.4080048	20.8222008	1	82	70.710701	134
1	2900	203.7660065	100	4.2603002	3306.429932	19100.40039	221.7299957	51.5094986	1	70	0	135
1	4780.169922	182.3000031	300	2.70437	254.951004	0	177.2519989	45.8506012	1	79	0	136
1	1720.469971	77.4049988	700	2.87655	3935.729981	12772	251.5650024	46.3638992	1	84	0	148
1	2102.379883	400.9979858	1414.209961	5.3381	1167.26001	5079.620117	309.6180115	28.7343998	1	87	0	151
1	200	338.053009	200	3.7787001	1900	6198.790039	295.8210144	102.9629974	1	75	50	151
1	6313.479981	69.4961014	721.1099854	2.5299499	602.0800171	4875.450195	230.6750031	58.229599	1	87	50	154
1	11020.90039	83.1168976	200	1.48614	3189.040039	11664.2002	169.5090027	32.9720001	1	86	158.1139984	157
1	0	392.2160034	316.2279968	7.3626599	992.4719849	27460.90039	300.7000122	335.928009	1	37	150	158
1	23764	218.1849976	141.4210052	0.924032	604.1519775	29717.80078	196.8869934	48.1708984	1	87	50	164
1	15539.59961	252.3630066	282.8429871	2.1410501	158.1139984	0	307.875	146.0149994	1	68	100	164
1	1140.180054	120.5540009	100	1.45337	1952.560059	3181.979981	241.2599945	79.8361969	1	18	0	166
1	100	524.7689819	509.9020081	9.8804598	50	7955.029785	342.0130005	180.9759979	1	82	250	166
1	2100	27.4379997	1769.180054	1.63319	200	390.5119934	57.7243996	128.1549988	1	84	0	168
1	0	150.5249939	0	4.7291999	5373.310059	22238.5	232.125	92.3880997	1	16	50	173
1	15420.7998	16.2327995	141.4210052	1.06804	0	9388.55957	271.1289978	98.4544983	1	5	250	175
1	0	300.3410034	360.5549927	0.0386466	632.4559937	25030.19922	303.9590149	1318.680054	1	81	750	175
1	23277.5	272.5610046	707.1069946	4.3329902	626.4979858	18733.69922	253.5110016	143.0870056	1	90	0	176
1	17923.40039	344.2279968	0	0.120414	4795.049805	3769.620117	86.1858978	12.9139004	1	64	390.5119934	176
1	0	50.078701	200	1.11685	320.1560059	11591.7998	134.4810028	183.7319946	1	43	50	180
1	100	21.6539993	400	0	0	651.9199829	333.9049988	118.0540009	1	89	777.8170166	185
1	5060.629883	459.3729858	100	1.11014	585.2349854	4726.52002	65.2248993	84.5523987	1	89	70.710701	187
1	12358.40039	339.2590027	500	0.899794	100	2857.01001	282.3309937	73.5906982	1	73	158.1139984	187
1	0	67.8889999	806.2260132	12.3446999	141.4210052	540.8330078	328.0920105	984.9349976	1	71	813.940979	191
1	141.4210052	72.9917984	0	4.01091	50	9302.280273	63.350399	263.3789978	1	69	150	194
1	0	193.3159943	824.6209717	7.2026701	316.2279968	1415.099976	260.9100037	175.0370026	1	86	0	195
1	316.2279968	56.406601	824.6209717	6.0005798	1389.23999	21052.30078	264.8439941	12.5944004	1	80	0	198
1	7245	22.1644993	1581.140015	0.755198	2325.939941	18820	131.4100037	46.4488983	1	70	0	199
1	200	160.5110016	400	1.06113	3197.659912	6050.830078	168.3110046	375.3129883	1	85	0	199
1	5300	45.7342987	100	2.65803	0	12050.7002	324.178009	65.8690033	1	69	200	201
1	2469.820068	300.8900146	500	5.26232	50	996.242981	287.6220093	117.336998	1	60	70.710701	203
1	0	200.1869965	1170.469971	0	0	6171.709961	218.4179993	134.8339996	1	21	100	206
1	15128.7998	367.7520142	1029.560059	6.5869699	0	3667.419922	253.6100006	46.4445	1	87	50	210
1	0	118.3939972	761.5770264	6.8332801	291.5480042	0	210.0269928	429.6260071	1	49	50	211
1	7481.310059	79.5551987	200	3.6796	0	0	81.0273972	274.7340088	1	83	70.710701	213
1	100	19.7667007	100	7.4703398	0	32769.80078	14.6887999	45.152401	1	87	1264.910034	215
1	282.8429871	234.3800049	282.8429871	3.99175	707.1069946	4351.149902	115.7689972	50.1050987	1	91	0	218
1	100	23.8022003	1640.119995	0.796816	2459.669922	3508.919922	138.3560028	112.1689987	1	85	0	221
1	1486.609985	37.0920982	583.0949707	2.8633201	943.3980103	22750	320.0880127	64.3292999	1	29	0	225
1	21561.5	471.0119934	1236.930054	2.0717499	300	8027.609863	309.8670044	42.1330986	1	87	50	228
1	27795	302.6820068	0	2.0390201	550	22641.59961	89.1185989	28.0506992	1	83	0	231
1	13152.90039	72.4514999	538.5159912	1.52865	636.3959961	12161.90039	191.5749969	32.4277992	1	86	360.5549927	231
1	1600	276.322998	707.1069946	0.8213	2798.659912	0	273.9909973	31.6805	1	76	50	232
1	4167.729981	499.9219971	100	1.26984	700	5153.879883	17.3418999	16.2343998	1	60	0	235
1	1900	408.4890137	200	1.67784	0	45307.89844	320.7109985	19.1301003	1	70	206.1549988	237
1	0	188.0709991	500	1.02387	651.9199829	26869.90039	202.5570068	318.1759949	1	42	141.4210052	239
1	0	687.4530029	360.5549927	5.44978	180.2779999	0	350.0960083	281.4049988	1	24	0	240
1	18321.80078	358.6329956	721.1099854	0.978015	3070.02002	0	271.0610046	8.3240805	1	90	111.8030014	246
1	100	120.1350021	300	2.10656	427.2000122	47365.19922	204.5379944	480.8389893	1	82	50	251
1	0	448.9760132	200	1.19142	364.0050049	13704.5	273.3659973	555.9539795	1	67	300	253
1	7465.25	500.8789978	400	2.9875	304.1380005	24900.19922	341.8959961	15.9379997	1	64	0	255
1	894.427002	78.4886017	1216.550049	1.56179	806.2260132	0	118.9560013	26.6467991	1	88	0	255
1	4110.959961	245.8439941	538.5159912	0	1100	0	196.1130066	80.4020004	1	85	0	260
1	6637.02002	592.9160156	100	4.9370098	70.710701	12833.7002	355.0960083	69.7154999	1	71	0	263
1	17396.80078	367.7539978	223.6069946	1.76038	250	20292.09961	118.7910004	53.1988983	1	9	70.710701	269
1	4534.310059	244.0630035	300	1.61561	807.7750244	0	147.947998	75.7018967	1	82	412.3110046	271
1	1603.119995	701.6469727	447.2139893	4.4295802	2546.080078	100	330.9450073	48.5772018	1	45	0	272
1	9808.669922	606.8569946	500	0.432367	212.1320038	12544.40039	335.7990112	120.1829987	1	88	50	276
1	11264.09961	400.07901	824.6209717	2.46683	0	37630.30078	51.9300995	30.0095005	1	82	111.8030014	285
1	7624.299805	187.2969971	1345.359985	0.459718	0	40049.39844	48.6193008	17.1772003	1	62	50	288
1	400	15.8940001	360.5549927	0	1051.189941	7106.509766	146.0749969	19.8369999	1	46	70.710701	289
1	3443.830078	290.756012	100	2.88714	996.242981	42344.89844	68.3496017	12.0153999	1	73	0	292
1	23471	37.9581985	223.6069946	0.965019	3361.550049	6240.390137	317.5109863	27.2380009	1	71	50	292
1	1897.369995	403.3160095	1100	0.946646	141.4210052	23539.59961	244.5160065	255.6900024	1	75	200	293
1	0	352.4400024	100	12.3583002	180.2779999	22204.19922	244.6040039	305.7090149	1	73	223.6069946	293
1	15715.59961	321.7579956	509.9020081	1.91369	158.1139984	23269.40039	308.1270142	23.8768997	1	90	111.8030014	303
1	27728.09961	90.6359024	0	0.787432	1941.650024	2147.669922	247.6869965	11.4514999	1	84	50	309
1	141.4210052	565.9140015	2692.580078	2.91905	250	31401.30078	343.5289917	416.79599	1	90	100	311
1	26840.30078	646.5939941	0	0	0	7067.709961	359.5230103	67.4582977	1	89	141.4210052	314
1	100	280.6839905	100	2.8066101	0	23222.5	152.4179993	571.776001	1	86	50	316
1	9347.730469	241.6690063	141.4210052	0	531.507019	9761.660156	140.223999	398.256012	1	86	70.710701	322
1	13954.2002	229.0370026	1236.930054	6.7007899	291.5480042	23327.09961	24.6858006	46.5764008	1	71	412.3110046	323
1	0	47.3125	282.8429871	2.1435101	150	18756.69922	163.5599976	472.5539856	1	47	50	338
1	20961.90039	210.6649933	316.2279968	4.6318598	0	10072.90039	180.970993	16.6767998	1	84	0	341
1	3420.530029	578.4619751	141.4210052	3.24283	3620.080078	20920.09961	12.6033001	67.7683029	1	29	50	341
1	26914.09961	99.0577011	848.5280151	2.0680699	777.8170166	24842.80078	124.1460037	6.9678001	1	89	50	341
1	9900.5	67.9760971	860.2329712	2.1596601	0	37898.10156	149.3000031	87.145401	1	81	1151.089966	346
1	7684.399902	104.6669998	360.5549927	0.858385	3773.590088	6670.830078	83.3952026	17.1156998	1	63	50	347
1	8709.19043	307.1359863	300	1.41484	50	0	315.3460083	26.6382008	1	47	111.8030014	347
1	21631.69922	205.1369934	223.6069946	2.95222	626.4979858	0	48.3125	34.846199	1	87	158.1139984	350
1	9464.139648	73.3394012	1208.300049	1.87292	0	450	77.4509964	66.197197	1	22	50	352
1	14637.2998	116.7689972	100	2.49718	650	0	247.0800018	76.1499023	1	83	602.0800171	353
1	12149.90039	125.2600021	921.9539795	2.0029299	0	0	327.6530151	18.5443001	1	88	141.4210052	354
1	5787.049805	123.5510025	1414.209961	0	873.2119751	32994.89844	192.5930023	28.9878006	1	87	50	360
1	11136	415.8479919	141.4210052	3.2921801	180.2779999	23210.40039	267.3569946	91.8106003	1	41	50	362
1	17726	154.9060059	300	1.98842	3150	1375.680054	185.0130005	0.273727	1	89	0	364
1	8538.150391	135.3760071	447.2139893	4.0609298	111.8030014	25821.69922	191.4609985	6.21382	1	89	0	364
1	10420.2002	403.7789917	0	3.1256599	0	15737.90039	230.2189941	42.1715012	1	8	111.8030014	368
1	7021.399902	290.0180054	141.4210052	0.317518	0	13650.7998	124.4789963	106.2519989	1	24	70.710701	369
1	11063.90039	191.3139954	100	1.24652	1500.829956	23242.19922	245.7290039	9.8980598	1	88	70.710701	378
1	8910.669922	334.5840149	707.1069946	6.9706402	0	11250.40039	32.0821991	35.6492004	1	84	70.710701	379
1	7710.379883	322.3009949	223.6069946	1.37983	4382.919922	806.2260132	279.0679932	31.9452	1	91	0	380
1	24239	172.5509949	707.1069946	3.4756999	250	28630.09961	335.2640076	28.7999001	1	84	316.2279968	385
1	15297.09961	159.9230042	223.6069946	1.4969701	600	5685.069824	213.6080017	38.3219986	1	82	0	389
1	6420.279785	14.0531998	600	2.3469	100	0	69.2401962	35.2812004	1	81	250	390
1	0	107.689003	223.6069946	0	1640.119995	14377.90039	139.6130066	228.6950073	1	85	50	403
1	8481.160156	219.6340027	400	1.76219	0	10185.40039	246.2839966	10.2185001	1	88	254.951004	406
1	18632.5	270.428009	761.5770264	2.3385899	471.6990051	12035.5	230.7819977	25.9349003	1	89	0	407
1	11360	14.8959999	200	1.08916	5391.890137	4021.5	198.121994	29.7581997	1	29	50	407
1	7294.52002	35.2994995	100	1.17576	1054.75	9916.900391	158.8190002	9.9825602	1	89	0	415
1	9300.540039	146.6340027	223.6069946	4.38521	400	2640.080078	177.9790039	66.4289017	1	88	50	415
1	21092.40039	113.3499985	948.6829834	0.526183	150	26075.40039	91.2042007	34.7434998	1	84	70.710701	415
1	0	259.0559998	1389.23999	3.7549601	111.8030014	3431.110107	229.3990021	122.2480011	1	87	550	415
1	3224.899902	666.2940063	1236.930054	5.40697	3650	10974.7002	357.7969971	285.17099	1	86	50	421
1	1640.119995	222.3209991	1649.23999	2.72967	1408.01001	17132.69922	335.5239868	44.4108009	1	85	50	422
1	8988.879883	604.7369995	141.4210052	1.73864	50	18243.90039	355.1260071	30.6879005	1	88	150	422
1	13118.7002	279.302002	670.8200073	2.0550799	3031.909912	2370.649902	123.1790009	4.9476199	1	19	50	425
1	1044.030029	86.4452972	905.5390015	1.36717	150	12910.7002	86.0457993	102.4290009	1	85	50	425
1	608.276001	199.5180054	100	2.37954	269.2579956	10367.40039	100.5390015	322.178009	1	88	50	433
1	4925.439941	482.9570007	300	0	6786.200195	26627.19922	39.8479004	60.8964005	1	89	50	434
1	6906.52002	104.9940033	424.2640076	1.3534	427.2000122	17536	78.1578979	23.5100994	1	89	0	437
1	7424.959961	219.1369934	316.2279968	1.99235	1752.849976	14730.7002	259.6950073	11.9947004	1	89	50	441
1	12902.7002	163.9440002	141.4210052	0.66987	3900	27066.30078	298.071991	22.4160995	1	82	427.2000122	444
1	27200	332.4769897	0	2.4646599	0	4169.229981	152.4179993	49.7144012	1	87	50	447
1	100	156.0169983	316.2279968	2.0984001	1264.910034	22265.30078	228.4170074	194.0079956	1	91	0	451
1	32486.59961	269.1530151	100	2.1290801	0	17740.59961	189.6779938	20.2395	1	74	141.4210052	453
1	670.8200073	317.3519897	509.9020081	1.1357599	570.0880127	24706.40039	223.6100006	70.6897964	1	80	0	456
1	10655	588.9030151	282.8429871	11.2863998	728.0109863	0	344.4190063	36.8073997	1	87	0	457
1	9931.769531	86.2642975	400	1.6712199	1600	0	296.0750122	8.4683399	1	89	0	457
1	13994.59961	206.3959961	100	0.234518	70.710701	28824.40039	160.201004	37.6501999	1	89	200	458
1	5028.919922	335.7529907	141.4210052	1.78423	5028.419922	22813.40039	102.9950027	13.9678001	1	65	50	459
1	18528.40039	717.1300049	100	0.828065	2050	2507.98999	345.881012	9.9786396	1	8	70.710701	462
1	3400	122.4489975	400	1.75683	3500.360107	27302.90039	198.2519989	116.1119995	1	43	70.710701	465
1	6612.870117	288.098999	100	1.80875	4700	33930.80078	94.8208008	7.3947301	1	6	0	475
1	10602.40039	152.9279938	100	2.6018	3461.570068	5000	145.6360016	26.8379002	1	86	200	479
1	6624.200195	71.4513016	300	0.894616	806.2260132	32701.09961	94.3139038	19.8612003	1	84	0	481
1	2280.350098	281.0599976	200	1.85078	4854.120117	34475.5	75.3850021	13.4743004	1	80	50	483
1	8405.950195	671.0349731	200	4.73525	509.9020081	16903.59961	355.3450012	6.79355	1	32	0	492
1	19485.90039	94.9978027	400	0	1526.430054	12176.2998	177.7230072	9.7457504	1	89	0	493
1	10200.5	111.9690018	2024.849976	1.44468	6731.459961	0	174.173996	13.3972998	1	60	50	495
1	3956.01001	159.7200012	223.6069946	2.1076801	3911.52002	0	45	17.4251995	1	89	50	499
1	4263.799805	218.7129974	538.5159912	3.36426	2650.469971	21938.59961	122.8290024	48.1066017	1	87	50	502
1	14063.09961	65.5670013	360.5549927	0.669842	291.5480042	2661.300049	340.5710144	32.0486984	1	88	70.710701	502
1	25985	181.8150024	100	0.749152	3381.199951	19052.90039	174.6640015	1.82207	1	82	0	504
1	12895	776.8189697	141.4210052	2.4377301	460.9769897	3995.310059	2.6921799	19.6576996	1	26	111.8030014	507
1	100	452.2950134	700	1.47805	4022.439941	22600	306.5230103	23.531601	1	81	0	509
1	4300	585.0529785	640.3120117	0.558077	1394.630005	23950	315	24.4615993	1	90	50	515
1	10955.40039	494.4370117	141.4210052	0.676398	4762.879883	25172.30078	287.5710144	18.8631001	1	89	0	517
1	0	111.5739975	1655.290039	1.2974499	158.1139984	8143.25	146.1929932	943.302002	1	90	50	528
1	11606.90039	36.1144981	500	1.2788399	743.3029785	17644.09961	150.0919952	5.9556298	1	86	0	529
1	13562.40039	195.8090057	824.6209717	1.6134599	2974.050049	12070.2998	161.1750031	39.1034012	1	80	447.2139893	540
1	6648.310059	259.3909912	100	0	2482.439941	15548.09961	286.7189941	8.1127195	1	80	50	543
1	2184.030029	127.375	200	1.1914001	2100	29601.40039	81.1582031	3.4837601	1	87	0	547
1	14440.2002	271.8829956	0	4.3627701	3238.050049	34052.10156	227.3860016	12.4745998	1	84	50	547
1	11768.59961	448.6520081	640.3120117	1.16061	5750.870117	353.553009	12.6001997	7.8670301	1	86	0	548
1	4130.379883	194.522995	0	0.913087	2650.469971	17067.59961	117.6839981	8.8801298	1	90	50	563
1	5852.350098	94.2378998	100	0.496313	2462.719971	32588.59961	199.7220001	6.7985001	1	85	0	590
1	26346.90039	450.131012	282.8429871	1.12257	4564.259766	15145	355.9429932	13.1660004	1	76	269.2579956	594
1	11708.5	487.9370117	1063.01001	1.3401099	1955.76001	11052.7002	32.8728981	22.6790009	1	7	50	615
1	33055.30078	124.9120026	400	2.3986101	2800	0	194.7440033	4.1540999	1	85	0	633
1	17223.5	223.1380005	728.0109863	3.87413	0	11851.2002	238.4160004	14.4265003	1	64	50	637
1	7387.830078	397.4460144	1345.359985	0.819994	111.8030014	9637.55957	28.3341999	1.1055599	1	88	0	639
1	7871.470215	345.2929993	200	2.1208501	2350	17668.80078	140.826004	7.9426298	1	79	111.8030014	662
1	18990.80078	170.7910004	721.1099854	2.9904201	2441.820068	27472.80078	322.0360107	18.3528996	1	71	0	702
1	0	358.1369934	300	5.6985898	743.3029785	2740.889893	304.6950073	1203.5	1	90	667.0830078	43
1	0	121.3550034	0	10.9537001	150	0	110.2979965	3458.810059	1	48	604.1519775	46
1	0	41.2756004	921.9539795	7.2873802	100	4229.069824	94.4748993	3763.129883	1	73	820.0609741	47
1	2002.5	407.0620117	200	2.8541801	390.5119934	7647.390137	340.427002	275.1570129	1	57	50	58
1	0	130.7420044	141.4210052	2.60254	707.1069946	0	117.6760025	804.78302	1	88	111.8030014	60
1	0	206.4730072	600	8.6294899	610.3280029	8602.330078	113.4420013	963.5910034	1	89	223.6069946	64
1	4101.220215	73.1297989	100	3.49189	50	5402.310059	104.2369995	588.4089966	1	88	715.8909912	64
1	4780.169922	303.1759949	1612.449951	3.4131	1686.709961	70.710701	298.7609863	80.9231033	1	91	0	72
1	0	87.3871002	860.2329712	9.6789198	250	0	150.6419983	660.9400024	1	87	570.0880127	73
1	0	100.5510025	538.5159912	7.7391801	70.710701	0	225	253.6620026	1	78	111.8030014	79
1	1910.5	108.5230026	509.9020081	2.1177299	608.276001	10694.2002	281.3099976	569.1550293	1	83	50	83
1	2102.379883	54.4752998	412.3110046	3.38363	901.3880005	12078.59961	297.1679993	67.5317993	1	85	100	90
1	0	372.4060059	282.8429871	0.270353	206.1549988	777.8170166	283.4960022	90.6877975	1	76	427.2000122	94
1	0	291.2609863	316.2279968	7.5181198	180.2779999	9818.990234	271.4389954	379.197998	1	87	0	103
1	0	33.9135017	1216.550049	11.6543999	1150	0	18.4349003	3535.820068	1	32	2583.120117	140
1	0	478.5929871	100	2.9474101	141.4210052	18072.40039	80.217598	987.2780151	1	87	1133.579956	142
1	10360	510.9549866	0	0.796802	1767.060059	7069.830078	341.5650024	5.65764	1	56	111.8030014	156
1	15938.90039	96.2690964	141.4210052	0.889029	403.1130066	4675.470215	315	315.9719849	1	86	100	157
1	10901.7998	281.1260071	141.4210052	2.41524	380.7890015	13418.2998	60.6422997	246.5070038	1	83	70.710701	190
1	0	128.6080017	200	3.82177	269.2579956	4079.219971	164.4579926	595.4550171	1	60	50	195
1	0	80.5780029	100	3.4409399	0	5584.129883	262.875	1370.380005	1	41	610.3280029	195
1	0	327.4949951	100	0	206.1549988	11349.09961	325.9230042	328.7919922	1	79	250	198
1	0	499.2829895	0	12.4110003	961.7689819	22170.09961	6.7535801	1041.410034	1	90	335.4100037	204
1	0	288.5379944	100	2.3898699	707.1069946	11851.2002	161.5650024	1115.369995	1	84	1000	206
1	13743.7002	159.7250061	806.2260132	2.74527	212.1320038	12856.5	192.9949951	66.8613968	1	50	0	225
1	100	19.9764004	100	5.9257598	1241.969971	24094.40039	334.5660095	1277.170044	1	85	111.8030014	226
1	5348.830078	136.5720062	141.4210052	0	141.4210052	0	280.0079956	126.6750031	1	48	111.8030014	235
1	0	165.4589996	223.6069946	1.14678	2337.729981	0	133.8619995	152.7599945	1	84	70.710701	255
1	0	56.5831985	100	4.25945	50	10581.59961	244.826004	264.0220032	1	84	50	257
1	0	62.1160011	141.4210052	8.0913296	961.7689819	22775.30078	232.6399994	1785.380005	1	75	70.710701	274
1	4031.129883	56.9420013	141.4210052	0.919247	0	29111.90039	308.0660095	277.6270142	1	90	390.5119934	276
1	0	144.1790009	509.9020081	8.4286404	917.8779907	13629.59961	295.2210083	1056.280029	1	82	100	277
1	4527.689941	592.0059814	300	1.76482	100	11702.7002	6.6666598	110.586998	1	75	50	300
1	8928.610352	350.3609924	100	1.15703	223.6069946	31369.40039	70.0510025	253.3580017	1	84	70.710701	308
1	0	174.3540039	0	0.805118	1159.73999	9300	213.6080017	168.7969971	1	89	50	317
1	0	127.9599991	989.9500122	1.73157	180.2779999	15711.2998	38.3611984	701.8449707	1	39	50	328
1	11869.7002	330.0230103	894.427002	2.6745901	890.2249756	23030.69922	268.5559998	109.685997	1	59	50	333
1	0	573.1970215	200	2.26403	282.8429871	28040.19922	351.0570068	321.1419983	1	84	390.5119934	349
1	15096	240.6369934	0	2.29808	269.2579956	1312.439941	208.4429932	178.1940002	1	86	583.0949707	354
1	100	179.0249939	282.8429871	8.5341396	1118.030029	13044.7002	251.6369934	390.572998	1	83	158.1139984	379
1	17270.19922	43.0735016	100	0.369856	50	5533.759766	95.2537994	153.1649933	1	85	756.6370239	383
1	22675.30078	308.1149902	0	2.40432	320.1560059	7950.160156	260.1809998	244.4750061	1	19	100	414
1	3101.610107	581.2719727	100	1.07371	4164.729981	11738.7998	3.65222	133.5890045	1	87	141.4210052	417
1	13023.09961	106.9410019	500	2.4716699	1234.910034	29524.80078	121.6080017	44.2218018	1	87	0	421
1	8041.140137	252.5850067	100	2.82499	3342.530029	31267.90039	17.6175003	100.6520004	1	56	111.8030014	449
1	0	195.4589996	0	2.3989201	50	28900.69922	295.6149902	119.0080032	1	84	212.1320038	473
1	12940.2002	256.3349915	141.4210052	1.70561	2700	12998.90039	180.1320038	14.2658997	1	88	0	515
1	10722.40039	141.3059998	100	1.43475	3358.939941	11976.7002	187.1929932	8.4007597	1	85	50	610
1	8080.839844	290.8059998	707.1069946	1.36515	5325.649902	18129.59961	287.3540039	7.1443501	1	88	50	612
1	0	299.3739929	1019.799988	3.3194001	250	0	304.5090027	2274.300049	1	91	390.5119934	55
1	0	42.1855011	2580.699951	2.5383201	158.1139984	0	295.0169983	3158.959961	1	85	2538.699951	109
1	5700	265.5950012	141.4210052	3.3536401	70.710701	18801.69922	130.3009949	182.1799927	1	83	50	169
1	0	127.7659988	100	1.2531	982.3439941	16407.69922	159.9900055	320.3989868	1	22	447.2139893	288
1	0	53.7681999	1000	12.5852003	650	19664	322.7890015	2316.330078	1	88	447.2139893	309
1	12801.59961	259.45401	141.4210052	0.713682	0	25700.59961	205.8840027	184.0980072	1	55	100	438
1	25962.5	434.6470032	0	2.47821	0	1298.079956	317.7260132	430.7470093	1	82	250	459
0	5805.169922	15.2560997	447.2139893	0	6124.129883	7736.919922	348.178009	0.368781	1	88	636.3959961	73
0	5162.359863	46.5699997	1140.180054	0	3478.51001	23723.5	344.0549927	2.9778299	1	27	790.5689697	74
0	13296.59961	34.8470993	1526.430054	0	4438.470215	20833.90039	311.9060059	0	1	36	570.0880127	76
0	11407	199.2149963	1900	3.40327	8998.889648	2227.669922	328.7820129	22.5904007	1	87	728.0109863	76
0	16983.80078	576.7260132	223.6069946	1.05924	4713.009766	0	338.1990051	0.236924	1	79	0	77
0	15044.2998	112.8410034	1264.910034	0	250	24535.09961	283.3919983	0.681528	1	87	0	77
0	7446.479981	594.0900269	282.8429871	1.1626	2400	11700	354.9200134	3.8800199	1	77	0	78
0	18298.90039	46.0816002	1600	2.5329499	6400	0	57.3690987	7.75249	1	52	0	88
0	4123.109863	164.8569946	412.3110046	3.2325499	1202.079956	2220.360107	143.8809967	28.7033997	1	28	70.710701	88
0	19513.30078	207.6269989	565.6849976	1.11165	4700	0	323.7460022	1.47386	1	80	0	90
0	9849.370117	121.2170029	316.2279968	0	1923.540039	22170.09961	265.6010132	1.58821	1	51	50	92
0	6609.839844	464.6140137	1170.469971	0.89377	5060.629883	0	310.9140015	0.374269	1	88	0	93
0	8713.209961	504.8710022	500	1.34552	1944.859985	5949.160156	65.2248993	4.7935901	1	32	50	95
0	21272	391.2390137	700	0.436356	350	0	150.9450073	18.0084	1	84	0	97
0	9297.30957	322.7659912	200	3.63643	3939.540039	0	338.75	1.21093	1	87	0	98
0	781.0250244	67.7633972	223.6069946	4.9110799	1159.73999	4069.709961	165.5480042	33.8227005	1	31	250	105
0	4850.77002	211.8079987	728.0109863	4.51156	781.0250244	0	122.3809967	4.1472001	1	59	0	110
0	2404.159912	307.6929932	984.8859863	1.7304699	1400	17910.90039	302.4710083	51.4463997	1	84	254.951004	118
0	40426.80078	240.5590057	509.9020081	1.32579	1960.229981	0	168.3190002	10.3846998	1	88	604.1519775	119
0	707.1069946	445.2080078	0	8.91712	650	7348.640137	293.1990051	3.9060099	1	82	0	120
0	4360.049805	46.1585999	100	3.2325499	206.1549988	1811.77002	132.8390045	23.7861004	1	36	0	126
0	1824.829956	175.845993	200	3.26579	223.6069946	24622.09961	64.7188034	70.8169022	1	87	254.951004	126
0	3312.100098	358.3940125	1019.799988	2.1751699	412.3110046	0	311.071991	20.4613991	1	90	0	130
0	5953.990234	35.8652992	282.8429871	1.66869	2250	18454.40039	113.4769974	0.309101	1	70	300	135
0	8823.259766	36.3969002	141.4210052	3.0269001	851.4689941	15186.2998	92.3718033	61.1897011	1	50	250	143
0	7354.589844	397.4379883	0	1.67939	2227.669922	1662.079956	251.5650024	18.1266003	1	84	0	147
0	38029.60156	280.3680115	854.4000244	4.59691	300	0	148.5359955	7.0775399	1	64	111.8030014	149
0	14464.09961	254.9409943	1131.369995	1.74139	0	0	127.1709976	147.4440002	1	85	111.8030014	150
0	7738.859863	15.1303997	223.6069946	0	3850	20640.09961	272.1799927	5.9981899	1	82	150	153
0	1664.329956	398.4200134	100	2.85113	710.6339722	11293.5	297.4079895	0	1	82	0	161
0	16256.09961	55.9612999	509.9020081	2.3367	4074.919922	4648.120117	322.3739929	7.4871502	1	88	0	164
0	13437.2998	396.7229919	1664.329956	1.13485	1204.160034	0	110.2829971	2.88627	1	20	0	167
0	3061.050049	383.2659912	100	1.4992501	200	27253.69922	101.6740036	6.3319001	1	72	180.2779999	169
0	39207.39844	197.4320068	1431.780029	8.1990099	1201.040039	0	31.9792004	1.64325	1	75	0	172
0	1700	16.3139992	200	2.3422401	2195.449951	9873.200195	320.4400024	0	1	61	0	175
0	200	380.3240051	632.4559937	1.29369	1277.689941	13026.90039	339.026001	289.5679932	1	88	0	175
0	0	380.3240051	761.5770264	1.29369	1346.290039	13058.40039	339.026001	289.5679932	1	44	100	175
0	0	223.4779968	1253	5.1900601	2094.040039	12627.5	265.6010132	118.9580002	1	81	1100	180
0	13483.7002	332.9079895	100	3.90166	223.6069946	23858.90039	252.0720062	16.6707993	1	83	304.1380005	181
0	9847.839844	41.6977997	447.2139893	1.42628	3132.48999	3085.850098	318.4339905	0	1	72	320.1560059	182
0	11088.7002	506.7269897	761.5770264	1.12357	3959.800049	1749.290039	68.1986008	0	1	87	0	186
0	8796.589844	428.4159851	500	0.642641	538.5159912	5472.200195	355.9140015	8.50142	1	85	158.1139984	186
0	26703	468.92099	1104.540039	0.75448	1312.439941	0	70.5373993	15.0910997	1	72	0	197
0	2624.879883	277.6520081	282.8429871	3.70294	158.1139984	25315.90039	285.4150085	9.1072998	1	59	50	197
0	12831.59961	52.5605011	608.276001	0.583863	6863.310059	0	287.7839966	0	1	12	0	200
0	10071.7002	753.8859863	141.4210052	0.953189	5951.890137	212.1320038	14.4208002	0	1	83	0	202
0	15380.7998	612.973999	1315.290039	0.926279	100	5434.379883	5.0538301	13.2642002	1	87	0	208
0	33288	211.0140076	583.0949707	0.804476	0	4645.700195	86.3358002	41.9369011	1	53	50	210
0	16855	53.9515991	781.0250244	0.0380771	9391.490234	0	308.8299866	0	1	81	269.2579956	210
0	100	255.4920044	223.6069946	2.12113	200	39912.39844	284.743988	13.1643	1	71	360.5549927	210
0	14208.7998	487.5570068	200	1.11081	8454.879883	250	357.1380005	0	1	41	0	212
0	30761	173.6340027	282.8429871	0	291.5480042	3066.350098	222.0189972	0.326532	1	84	0	219
0	12889.09961	306.946991	223.6069946	2.4912801	50	28129.69922	92.8453979	28.5881996	1	85	50	224
0	20800.19922	542.927002	223.6069946	2.91903	11084.2998	0	2.60256	18.0116997	1	62	0	225
0	19589.80078	74.1467972	984.8859863	0	2100.600098	4885.950195	152.1699982	5.0513101	1	90	0	225
0	9963.929688	403.3529968	0	0.893561	7221.149902	9036.870117	356.8200073	26.2318993	1	35	0	231
0	17200.30078	75.7723007	0	0.889209	5012.229981	0	293.1990051	0	1	77	0	231
0	35710.60156	347.0780029	100	4.28332	2750.449951	0	13.9447002	0.840735	1	87	0	231
0	18668.19922	180.8350067	200	0.791618	6166.439941	0	309.0939941	0	1	84	50	231
0	17500	474.3599854	141.4210052	0	8234.230469	0	334.9830017	0	1	23	50	232
0	22063.5	261.3269958	600	0.900248	353.553009	0	282.5769958	0.041043	1	89	0	233
0	19796	200.0899963	1077.030029	3.17047	50	2841.209961	163.2559967	62.581501	1	86	70.710701	235
0	1204.160034	151.3540039	600	6.2054501	206.1549988	0	240.5240021	42.5339012	1	81	0	242
0	0	478.9159851	1029.560059	3.9156301	838.1530151	16966.40039	336.1400146	5.8415799	1	38	781.0250244	251
0	4110.959961	204.6459961	1486.609985	0	2269.909912	0	306.9049988	3.06373	1	73	0	252
0	21004	68.6660995	412.3110046	0	2326.479981	7308.209961	136.8880005	2.5676799	1	86	50	252
0	24120.69922	308.0090027	360.5549927	1.1579	955.2490234	1030.780029	97.0283966	18.8006992	1	76	50	254
0	28936	114.836998	800	1.53613	3324.149902	15467.40039	61.2201996	0.924824	1	88	0	255
0	23145.80078	51.0764008	761.5770264	0	1944.859985	9843.269531	146.9680023	58.1144981	1	84	150	261
0	15717.5	300.6600037	2109.5	0	2300	0	299.7269897	0.566305	1	81	0	262
0	16085.40039	300.6600037	2451.530029	4.9222999	1950.640015	0	299.7269897	0.566305	1	84	0	262
0	16671.5	168.2689972	100	1.96784	13049.2998	0	235.8139954	2.34885	1	88	0	264
0	2435.159912	274.4710083	400	2.12359	721.1099854	0	146.9360046	66.6676025	1	62	0	266
0	19597.19922	161.5980072	200	0	4130.379883	0	134.5509949	0	1	47	0	267
0	19682.5	27.4022999	447.2139893	1.1216201	919.2390137	13709.2998	27.1811008	2.4611101	1	82	0	268
0	3860.050049	193.7850037	1442.219971	2.9202499	790.5689697	0	26.8008003	4.8740401	1	80	1811.77002	271
0	32724.90039	242.1459961	1345.359985	2.3371899	412.3110046	813.940979	271.9660034	3.9751699	1	88	0	274
0	23651.59961	80.2070007	600	0.89801	13472.7002	0	101.3099976	1.19759	1	89	0	276
0	17516.30078	577.710022	1019.799988	3.33445	943.3980103	1662.079956	350.1119995	0.604831	1	88	111.8030014	279
0	21151.40039	297.4339905	0	0.926903	1724.089966	2772.179932	122.8000031	0.288501	1	86	0	280
0	2844.290039	35.3768997	700	6.0086799	626.4979858	10072.2002	158.5160065	72.0591965	1	24	0	281
0	18067.69922	145.1690063	200	0.142864	11037.7998	0	298.0509949	0.509669	1	90	0	281
0	20403.90039	144.0050049	670.8200073	0	2517.939941	0	160.4400024	1.08262	1	89	0	282
0	7240.169922	227.8410034	707.1069946	0.414242	1030.780029	2600	140.5650024	1.44113	1	74	0	284
0	19592.30078	12.1057997	100	3.0130999	6958.810059	5736.939941	215.253006	9.67029	1	64	0	286
0	17017.59961	452.6700134	1345.359985	3.0425401	801.5609741	0	324.4620056	10.9212999	1	79	50	286
0	8728.120117	360.7290039	447.2139893	1.90689	570.0880127	27329.69922	250.6880035	14.3346004	1	89	350	287
0	22546.19922	130.9329987	400	0.096358	900	5372.379883	255.2559967	0	1	81	0	288
0	21534.19922	18.6467991	100	0.771459	7240.339844	0	242.9929962	13.5207005	1	86	0	292
0	25777.69922	26.1091003	223.6069946	2.75527	0	7587.649902	347.2290039	22.0282993	1	31	50	293
0	17029.40039	590.65802	100	0.54729	50	6920.259766	340.8049927	5.2357402	1	90	0	294
0	30460	174.5429993	223.6069946	0.282328	11433.40039	0	240.7810059	1.5379	1	86	0	295
0	29788.09961	196.4320068	400	0.33939	10423.5	0	193.3390045	0.899989	1	86	300	297
0	20479.30078	244.6920013	100	0	11485.2998	0	170.4170074	0.0878102	1	45	0	303
0	12587.2998	220.5890045	632.4559937	1.61484	6379.069824	11797.59961	149.4900055	6.3418398	1	78	0	306
0	5793.959961	62.7056999	905.5390015	0	2234.389893	0	135.5420074	1.6493599	1	87	0	306
0	2690.719971	449.0039978	200	1.40404	3613.860107	0	333.7780151	5.9327998	1	86	0	308
0	22100.90039	137.1369934	282.8429871	1.0401	10612.5	0	289.6539917	0	1	75	0	309
0	12839	71.8069992	400	0	8100.149902	0	249.845993	1.02204	1	32	0	310
0	21876.19922	33.9558983	632.4559937	4.13902	2549.51001	12601.7002	318.0700073	1.76588	1	82	0	314
0	27956.59961	201.4779968	141.4210052	0	223.6069946	9135.919922	145.8399963	0	1	87	0	314
0	26096.69922	269.447998	100	3.3889301	827.6469727	8658.519531	279.9719849	7.8190498	1	88	0	315
0	5700.879883	80.853302	282.8429871	1.60816	1477.329956	0	281.5390015	0.350564	1	42	0	317
0	8407.730469	46.8072014	200	1.0393699	6559.149902	9688.139648	298.9509888	0.992787	1	61	0	318
0	26123.19922	41.2411995	200	2.8875501	14578.2002	0	307.8070068	0.0782972	1	85	0	322
0	10186.7998	68.5503006	282.8429871	0	5310.600098	10220.7998	142.4089966	1.09088	1	83	0	328
0	23691.30078	532.9240112	1104.540039	2.8450699	2670.669922	0	342.4989929	3.75	1	89	0	331
0	17826.40039	221.746994	1513.27002	1.9841501	1346.290039	0	243.4349976	10.3001003	1	32	50	334
0	4701.060059	368.0929871	921.9539795	1.1355	3779.219971	21633.30078	92.245697	0	1	39	0	335
0	15120.7998	292.3150024	500	0.649408	300	4361.77002	106.2900009	16.5102005	1	88	0	338
0	30054.09961	476.7409973	223.6069946	0	2926.179932	0	45	0.80622	1	90	0	339
0	16292.59961	289.6879883	700	0	1059.479981	6755.180176	289.6119995	0.776045	1	88	0	340
0	25994.19922	38.7454987	300	0	1118.030029	0	162.3500061	0.440456	1	23	0	341
0	2842.530029	147.2779999	0	1.27941	955.2490234	15161.90039	291.2049866	29.0576	1	66	0	341
0	27122.90039	168.8769989	608.276001	0.583962	2524.379883	4360.330078	200.897995	1.74419	1	70	0	346
0	13705.7998	520.5380249	608.276001	0.15447	2522.399902	5044.799805	320.4809875	0.710597	1	89	0	347
0	22318.80078	608.3839722	0	1.72111	50	6114.939941	332.446991	953.3510132	1	86	250	349
0	26692.30078	158.0390015	100	2.9656501	15152.09961	0	213.3890076	4.80373	1	83	0	350
0	17641.09961	473.0929871	583.0949707	2.03702	4577.390137	10298.7998	31.6812992	2.3964	1	77	50	352
0	24240.5	44.0611992	100	0.456792	11997.7002	0	285.6419983	0.0361976	1	90	0	353
0	30704.09961	260.4240112	509.9020081	1.18187	8978.450195	400	244.25	0.0430177	1	86	0	354
0	8266.200195	143.9360046	0	1.67252	4915.540039	0	106.6989975	0.524672	1	90	0	354
0	23310.5	145.5180054	1772	0.670413	1900	6182.430176	255.871994	0.763498	1	88	0	355
0	22800.90039	62.9712982	400	0	4350	2860.070068	263.5710144	0.052071	1	83	50	355
0	11180.2998	254.2660065	316.2279968	1.45186	4831.410156	0	151.9279938	0	1	88	70.710701	356
0	27149.40039	499.2900085	100	0.620676	14718.7998	873.2119751	0.622758	0.562252	1	85	0	357
0	25638.30078	7.3905301	0	1.08407	3572.459961	11138.2998	328.2630005	0.201404	1	77	0	358
0	18594.59961	106.5630035	316.2279968	0	5990.830078	776.2089844	218.5500031	0.189467	1	63	0	360
0	21200.19922	309.6010132	500	0	10174.09961	16357.59961	178.0249939	28.5564003	1	71	0	362
0	13656.5	191.3710022	1676.310059	0.56433	2261.080078	0	181.6450043	0.511075	1	86	0	363
0	26532.40039	292.8169861	282.8429871	1.26056	13152.40039	0	299.7449951	0.0228733	1	89	0	363
0	25514.90039	732.7329712	0	1.38089	200	7941.189941	11.2594995	1.80021	1	83	0	364
0	600	318.5289917	1208.300049	5.9137001	806.2260132	0	83.9274979	3.7989299	1	87	854.4000244	364
0	27097.80078	409.1549988	500	0.432346	5284.169922	3456.149902	65.6097031	1.2920901	1	83	0	367
0	14483.7998	291.3630066	900	0	1453.439941	22524.90039	95.0187988	0.0064028	1	89	200	368
0	24535.09961	230.1119995	300	1.40841	2289.649902	8443.339844	231.5599976	1.3649	1	90	0	370
0	23769.30078	595.4199829	100	0	7983.259766	1364.729981	21.1940994	0.200008	1	77	0	371
0	32350.09961	86.3124008	282.8429871	0.864792	1677.050049	0	262.072998	1.97338	1	87	0	371
0	10324.7002	32.2052002	1562.050049	0.670758	9616.910156	0	107.0029984	1.77531	1	88	0	373
0	10394.2002	511.3089905	141.4210052	0.595515	8352.25	2941.090088	67.9887009	7.46035	1	72	0	375
0	23307.09961	70.8973007	583.0949707	0.809579	5905.290039	14062.90039	195.9450073	4.0936298	1	88	0	376
0	18739.5	495.7669983	1414.209961	1.78852	403.1130066	0	277.6740112	2.87234	1	62	206.1549988	383
0	22104.5	538.3950195	761.5770264	0.104949	1991.229981	0	5.4955101	2.6494701	1	87	0	384
0	22938.19922	52.5642014	141.4210052	0.0346697	5650	13046.2002	148.6060028	0.367072	1	84	0	385
0	32733.19922	514.3380127	707.1069946	0	9140.019531	1868.150024	335.9559937	0.0485956	1	89	0	385
0	32709.90039	514.3380127	300	0	9674.969727	1772	335.9559937	0.0485956	1	90	0	385
0	14151	188.1649933	316.2279968	1.76884	3924.600098	9157.099609	137.5639954	17.2646008	1	86	0	386
0	17069.59961	247.4380035	447.2139893	1.83201	1460.310059	2920.620117	294.822998	0	1	83	380.7890015	389
0	3352.610107	154.072998	360.5549927	3.09993	3501.790039	3612.479981	134.2559967	13.4483995	1	82	0	390
0	29489.80078	732.3389893	583.0949707	0	320.1560059	8031.339844	0.321287	0.0152257	1	89	0	391
0	18500	372.5390015	921.9539795	1.92925	1162.969971	0	343.8869934	0	1	85	0	392
0	25314.19922	447.2879944	300	0.374561	806.2260132	0	15.5086002	0.0156366	1	88	0	392
0	13958.90039	337.9230042	200	0	6376.720215	10796.40039	340.427002	0.932429	1	87	0	393
0	28546.5	310.5329895	223.6069946	1.68826	4100.299805	0	310.5440063	0	1	84	0	395
0	30253.59961	484.1409912	0	1.56306	6645.680176	2700	348.5409851	0.132602	1	87	0	395
0	17413.19922	138.1360016	282.8429871	2.03702	4728.899902	9659.320313	58.2246017	1.93109	1	63	0	397
0	20564.30078	102.8219986	640.3120117	1.0293	424.2640076	22003	208.3009949	1.6124099	1	75	0	397
0	26637.80078	635.3519897	600	0	5344.390137	0	4.1849198	0.0253861	1	87	0	397
0	24541	92.9720993	0	0	10387	1878.829956	217.875	0.345269	1	58	0	404
0	26518.90039	183.8569946	583.0949707	2.40414	9845.049805	3005.409912	313.2470093	0.0040818	1	85	0	404
0	29860.5	310.8529968	100	0	4930.77002	0	310.6010132	0.0061047	1	76	0	405
0	20289.19922	431.1289978	223.6069946	0.764153	4800	672.6810303	289.9830017	0.135205	1	87	0	405
0	28172.69922	296.7210083	200	0.656229	4396.02002	9050	291.3070068	1.76752	1	61	0	406
0	13386.90039	642.3880005	360.5549927	2.2990401	11671.90039	0	336.8009949	1.42269	1	86	0	406
0	14045.59961	121.7630005	360.5549927	0	5866.859863	6892.209961	123.5510025	0.494189	1	86	0	408
0	28309.90039	167.848999	0	1.01024	14333.40039	8944.969727	315	0	1	51	0	409
0	21474.19922	281.7579956	640.3120117	0.541151	50	30542.5	304.5150146	0	1	87	111.8030014	409
0	18164	328.6260071	632.4559937	1.22514	650	31986.80078	153.1660004	1.6051	1	85	427.2000122	409
0	20892.59961	387.9620056	500	1.779	1838.479981	0	292.6470032	1.85021	1	91	0	410
0	20462.90039	797.0020142	721.1099854	0	8591.269531	3022	356.6640015	0.462288	1	57	0	411
0	26156.5	467.881012	600	0	2258.870117	0	358.0140076	0.450989	1	87	0	413
0	15220.09961	77.0466003	282.8429871	0.620323	10217.7998	10747.2998	321.2969971	0.693698	1	89	0	413
0	9042.679688	139.8609924	100	0.721088	6422.229981	0	282.2950134	11.9379997	1	84	0	414
0	12571.7998	67.6496964	100	0.808969	4000.310059	16571.80078	277.5950012	1.67246	1	87	70.710701	414
0	3000	328.9979858	0	0	250	18311.80078	323.6220093	17.2434998	1	58	111.8030014	414
0	11100.5	345.1719971	300	0	7247.930176	0	313.5969849	0	1	53	0	415
0	29372.40039	96.1593018	608.276001	0	961.7689819	5071.740234	232.102005	0	1	74	0	415
0	7605.919922	57.1230011	700	1.64171	2086.26001	11745.90039	253.4649963	1.91248	1	84	0	415
0	24732.40039	120.8909988	200	0	1903.939941	4732.069824	104.1780014	8.2017603	1	87	0	417
0	19646.90039	705.2750244	0	0.055269	12461.5	0	0.939187	0.897398	1	83	0	418
0	4188.080078	285.394989	0	0.360976	912.4140015	24350.80078	125.9290009	0.104394	1	86	0	418
0	19021.30078	258.4259949	0	0	15250.2002	0	255.4660034	0.0235588	1	76	0	419
0	28386.80078	497.7430115	200	0	13590.5	6646.799805	343.0249939	0	1	87	0	420
0	13420.09961	315.4790039	223.6069946	1.4640599	3080.580078	14990.7998	327.4750061	1.59642	1	21	70.710701	420
0	27096.30078	86.1080017	200	0.808879	8166.089844	0	287.9689941	0.0507789	1	29	0	422
0	24850.19922	68.0083008	509.9020081	3.32271	1241.969971	0	315.8519897	1.98742	1	84	0	422
0	21523	647.9459839	1104.540039	1.00729	1285.5	15877.7002	351.723999	3.91062	1	89	0	422
0	33555.5	60.6890984	100	1.19127	1133.579956	0	290.9590149	20.3097	1	85	0	423
0	6754.259766	101.9540024	984.8859863	1.63943	1872.160034	11930	219.5879974	3.4786	1	9	0	424
0	31496.30078	355.2650146	400	1.44645	13069.7998	0	312.1010132	0.138169	1	89	0	424
0	25889.80078	531.6259766	447.2139893	0.642433	8417.240234	10611.7998	332.5920105	9.6009998	1	76	291.5480042	424
0	23293.80078	109.1559982	728.0109863	0.373906	934.0770264	0	203.4380035	0	1	64	0	425
0	26870.40039	311.0979919	1140.180054	1.2498	11101.7998	0	285.2550049	0.340603	1	83	0	425
0	33967.60156	78.9888992	800	4.6045198	2100	604.1519775	276.9309998	0.612752	1	87	0	426
0	4237.919922	317.9379883	300	1.21533	2354.780029	0	198.4349976	3.9584	1	2	0	427
0	24768.09961	51.8512993	282.8429871	0.890494	9948.120117	1511.619995	213.826004	0.19439	1	82	0	427
0	22188.30078	530.8070068	200	1.89346	9590.099609	7669.75	336.7080078	0.568863	1	85	0	427
0	25087.40039	110.9459991	500	0.807339	5138.580078	8542.389648	187.253006	2.7120199	1	49	0	428
0	30123.09961	338.144989	447.2139893	0	9683.099609	4706.640137	42.2737007	0	1	88	0	428
0	22294.59961	188.8580017	500	0	2751.360107	8561.69043	136.7359924	0.576021	1	67	0	431
0	35503.89844	355.0870056	412.3110046	0	8590.839844	4702.390137	28.6105003	0.0528284	1	90	0	432
0	36121.19922	341.4760132	412.3110046	0	4872.629883	0	119.0550003	3.28262	1	85	0	434
0	13797.5	307.2829895	707.1069946	1.5335	2711.550049	6046.689941	83.0469971	2.5098701	1	22	0	435
0	33725.10156	653.3870239	707.1069946	1.2436399	8000	15940.2002	353.6600037	0	1	68	0	435
0	11375.90039	385.9960022	141.4210052	0	11479.7002	0	298.9599915	0.819071	1	87	0	435
0	25260.40039	524.9539795	316.2279968	0	6537.009766	10374	18.4349003	12.0229998	1	87	0	436
0	22627.90039	108.1640015	3132.090088	1.36602	2846.050049	0	119.8219986	0.0867779	1	79	0	437
0	31995.30078	93.1973038	500	0	12454.90039	1320.979981	280.7330017	0	1	86	0	437
0	13669.2998	553.2260132	200	0.823735	4266.439941	6132.089844	336.0209961	0.659228	1	90	0	437
0	33943.60156	323.2229919	900	1.0243	2246.110107	0	312.3630066	0.979379	1	80	0	438
0	33506	193.8119965	0	0	5950	3965.479981	45	0.0826329	1	86	0	439
0	13951.7002	72.0550003	400	1.90596	3478.51001	7771.259766	26.5650005	0.665697	1	85	0	440
0	26715.19922	211.5839996	781.0250244	0	6926.939941	0	307.196991	0	1	87	0	440
0	23022.19922	345.6860046	223.6069946	0.335038	1029.560059	0	51.0959015	0	1	75	0	441
0	32306.69922	322.0369873	538.5159912	0	4716.990234	0	86.3478012	0.139213	1	89	0	441
0	19461.80078	279.3760071	282.8429871	0	4280.77002	7988.899902	280.7130127	0.758709	1	70	0	442
0	36200	399.1180115	316.2279968	0.795041	7932.370117	447.2139893	239.7440033	0	1	77	0	442
0	33750.39844	229.1799927	141.4210052	0	12126.90039	0	205.4629974	0.0153304	1	89	0	442
0	28632.30078	54.1707001	500	1.23288	7544.040039	291.5480042	320.7739868	0	1	32	0	443
0	33825.60156	245.6799927	300	0	7283.029785	4454.490234	289.6279907	0.0658715	1	33	0	443
0	6453.680176	211.378006	447.2139893	4.3008399	4472.140137	1868.150024	130.6009979	10.0109997	1	82	0	444
0	29051.80078	617.7030029	806.2260132	0.83228	100	0	0.335057	2.4858401	1	89	0	444
0	32259.09961	573.0750122	1300	1.59307	955.2490234	5076.660156	38.1842003	0.0175721	1	85	0	445
0	6618.910156	117.6689987	1019.799988	1.63943	1665.079956	12130.2998	281.6109924	3.4786	1	80	70.710701	445
0	33282.60156	58.205101	300	0	5070.009766	2100	281.4700012	0.0057993	1	83	0	446
0	33468.80078	213.6269989	100	1.12463	13353.7002	3100.399902	132.7089996	0	1	79	0	448
0	37825.10156	335.3450012	100	1.70052	3003.75	0	220.5440063	48.1209984	1	80	0	449
0	15689.5	225.3860016	500	0.866804	651.9199829	13488.7002	240.2850037	13.0172005	1	86	0	450
0	12394	121.6019974	900	0	855.8619995	8156.589844	99.4440994	2.51666	1	91	0	450
0	29783.59961	510.0499878	141.4210052	3.0119901	100	0	344.0549927	1.99602	1	88	0	451
0	5966.569824	38.0163002	1104.540039	0	640.3120117	12368.5	251.9060059	6.2632799	1	87	0	452
0	27364.19922	9.4732904	0	0.763305	14205.7002	0	285.8710022	0	1	82	50	453
0	13010.7998	328.9760132	640.3120117	0	2392.699951	7763.049805	18.4349003	1.73281	1	12	0	454
0	25288.09961	371.4179993	984.8859863	2.6008301	18499.90039	0	324.0020142	0	1	79	0	454
0	29565.5	514.4470215	824.6209717	0.649323	1358.310059	0	36.5730019	1.26809	1	69	0	455
0	26234.5	272.1809998	200	0	11385.2998	1110.180054	99.2238998	0	1	84	0	455
0	23667.69922	531.6170044	360.5549927	0	8877.639648	13512.7002	42.9300003	0	1	88	0	455
0	37973.89844	225.8390045	1984.939941	0.353024	2458.149902	0	223.1519928	0.739258	1	75	0	456
0	23767.40039	24.9384003	412.3110046	0	12576.59961	6731.459961	210.0690002	0.203919	1	70	0	458
0	20711.80078	240.0130005	640.3120117	0	269.2579956	4880.830078	259.9020081	4.9006701	1	79	0	458
0	26320.5	56.703701	141.4210052	0	15254	0	230.6750031	0	1	80	0	458
0	31441.69922	320.8619995	806.2260132	0	7726.899902	4596.189941	17.5879993	0	1	87	0	458
0	27720	382.1799927	282.8429871	2.11217	3114.479981	9986.120117	352.6480103	0	1	78	0	459
0	34500.60156	115.8889999	300	0	6629.669922	0	148.0919952	0.0207164	1	86	0	459
0	16851.40039	268.5960083	721.1099854	0.541729	8420.209961	6565.439941	205.5599976	0.183673	1	86	0	459
0	27583	234.9880066	3162.280029	3.05584	3041.379883	0	256.5350037	0.288759	1	89	223.6069946	459
0	28367.80078	132.9019928	632.4559937	1.196	6646.799805	9257.700195	70.832901	0	1	66	0	460
0	24816.90039	364.7789917	223.6069946	4.5935898	9940.320313	11200	98.9726028	2.1772001	1	78	0	460
0	26909.09961	232.6600037	141.4210052	2.03073	5882.180176	0	245.8860016	0.006661	1	78	0	461
0	12404	100.3610001	360.5549927	0	12404.2002	320.1560059	221.7559967	0.170554	1	73	0	462
0	11381.09961	374.0490112	943.3980103	3.2727599	1060.660034	14042.7998	59.6208992	6.3689599	1	42	0	463
0	26153.59961	158.977005	300	0.285563	9707.339844	2789.27002	251.2590027	0	1	70	0	463
0	22265	218.9440002	141.4210052	0	2182.889893	2392.699951	135	0	1	82	0	463
0	32524.59961	108.8980026	0	1.44282	11920.2002	12510.2002	317.2030029	0	1	82	0	463
0	13964.59961	88.5799026	0	0	13834.2002	632.4559937	186.6390076	1.11844	1	85	0	463
0	12220.09961	94.5624008	282.8429871	3.3698101	6500.77002	1180.040039	271.1459961	1.76748	1	86	0	463
0	22689.59961	70.513298	300	0	672.6810303	403.1130066	103.4960022	0.0159769	1	87	0	463
0	47322.80078	314.5390015	100	0.900425	5797.629883	4136.729981	160.5299988	0.0362372	1	88	0	463
0	22934	502.571991	761.5770264	0	8298.950195	12881.2002	54.9262009	0	1	87	0	464
0	25409.40039	150.5480042	300	0	3520.300049	0	128.6600037	0.0049478	1	43	0	465
0	23395.09961	164.9680023	100	1.97174	6656.759766	1300	199.1340027	0	1	81	0	465
0	21567.09961	475.8280029	282.8429871	0	14961.59961	6621.930176	30.9638004	0	1	82	0	465
0	13803.2998	177.0590057	100	1.3713	1941.650024	18444.80078	142.177002	1.86343	1	82	50	465
0	12303.7002	482.5480042	1503.329956	0	2126.030029	4242.640137	333.4349976	0.0231991	1	30	100	465
0	26487.69922	537.5889893	100	0.999503	17030.90039	10103.59961	17.7649002	0	1	67	0	466
0	25837.40039	391.3420105	1100	0.806368	7538.240234	9393.219727	114.6559982	6.3594999	1	72	0	466
0	11313.7002	204.977005	0	1.31762	2884.870117	2088.659912	114.7750015	0.0147232	1	78	0	466
0	15317	49.2560997	282.8429871	0	6611.540039	6470.120117	176.2449951	2.421	1	81	0	466
0	6795.589844	47.5345993	761.5770264	0	4605.700195	13233	151.9550018	6.0034199	1	85	0	466
0	21741.40039	104.6070023	1838.479981	1.69862	4915.540039	12510.90039	292.5960083	0	1	88	0	466
0	29416	143.5529938	905.5390015	0	3914.719971	3740.659912	134.1380005	0.0505707	1	76	0	467
0	31922.59961	434.1860046	316.2279968	1.01691	4405.109863	15890.59961	344.1099854	0.26369	1	27	0	468
0	38202.10156	351.0639954	100	0	6373.77002	0	346.4299927	0.0536603	1	81	0	468
0	2720.290039	74.7624969	282.8429871	2.8789899	950	24658.5	300.6229858	2.3255601	1	80	0	470
0	34714	115.5169983	100	0	1303.839966	0	183.3659973	0.412352	1	86	0	470
0	3220.25	96.4376984	223.6069946	1.28961	3589.219971	8988.879883	130.2949982	12.0808001	1	87	0	470
0	7387.830078	155.5310059	500	0.0689488	2974.050049	2030.390015	136.1569977	1.69636	1	72	50	470
0	1992.48999	354.821991	1236.930054	2.0781901	3367.860107	0	90.6436996	0.8077	1	79	180.2779999	470
0	37277.30078	538.5490112	200	3.5562899	10082.2998	2580.699951	49.4295998	0	1	65	0	471
0	13717.90039	284.6229858	640.3120117	0	13562.40039	0	216.8699951	0	1	77	0	471
0	24806.90039	383.7279968	300	3.34325	636.3959961	0	213.6900024	3.00226	1	81	0	471
0	18335.80078	86.3384018	447.2139893	0	9427.879883	2343.070068	127.7210007	0.676551	1	88	0	471
0	19541.19922	25.5765991	0	0	13610.5	7700	223.727005	0.0662025	1	82	0	472
0	9265.530273	274.2380066	2126.030029	0	1350	0	252.1649933	0	1	56	550	472
0	14493.09961	118.0619965	600	0.0672638	6018.509766	1453.439941	296.5650024	0	1	81	0	473
0	23286.30078	321.1470032	1077.030029	2.8662801	6308.919922	12090.7002	299.2380066	0.318793	1	88	0	473
0	24050.40039	73.4272003	282.8429871	0	1209.339966	0	129.0939941	0.0066502	1	90	0	473
0	30548.69922	74.7556	0	0	15923.90039	8644.360352	191.1699982	0	1	82	50	473
0	10793.5	346.0289917	223.6069946	0.897779	3005.409912	10050	348.2409973	2.1784101	1	73	0	474
0	33083.10156	116.0230026	509.9020081	2.00319	1553.219971	1913.77002	109.3320007	1.86387	1	27	0	476
0	27096.90039	90.6666031	0	0.109055	7506	1882.150024	263.2900085	0	1	85	0	476
0	16269.2998	26.9743004	223.6069946	0.876908	200	17444.80078	330.0920105	0.0330714	1	69	0	478
0	10874.7002	115.0540009	600	0	3450.360107	0	167.2290039	0.209843	1	82	0	479
0	16483.90039	244.9019928	0	0	70.710701	0	245.9730072	6.6224899	1	86	0	479
0	26334.80078	179.6670074	100	1.8634599	7690.419922	1700	165.0690002	0.343337	1	52	0	480
0	18800.30078	508.7619934	0	0.877884	3658.209961	3610.060059	36.7028999	0.126017	1	86	0	480
0	32542	42.300499	600	0.628244	2094.040039	6277.140137	287.0549927	1.16219	1	86	0	481
0	23157.30078	217.720993	848.5280151	1.17442	4650	0	228.8650055	1.60475	1	89	0	481
0	4254.410156	172.9369965	1500	1.48149	250	0	324.2600098	41.7893982	1	87	206.1549988	481
0	3257.300049	273.131012	1166.189941	1.65002	1662.079956	0	198.4349976	1.5803601	1	88	0	482
0	8102.470215	193.4459991	223.6069946	0.498098	2581.179932	0	103.6100006	5.9356198	1	52	50	482
0	14043.09961	337.1319885	1523.150024	2.0739801	3181.979981	4158.430176	277.2749939	7.9321599	1	61	0	483
0	12129.7002	382.6560059	300	0.529752	4148.790039	550	12.3808002	0	1	73	0	483
0	24990.59961	259.3859863	1170.469971	1.67014	17741.5	7713.140137	189.6049957	0	1	78	0	483
0	32368.19922	289.54599	141.4210052	0	9945.849609	11011.40039	205.9940033	0	1	78	0	483
0	26585.90039	276.3320007	608.276001	0.364892	17313.69922	9950.5	290.2250061	0	1	86	0	483
0	13623.5	280.1229858	2420.73999	3.9637799	550	0	65.1362991	3.9346099	1	74	304.1380005	483
0	27452.09961	852.6270142	806.2260132	0.899831	7720.100098	6654.700195	354.9049988	0.010878	1	82	0	484
0	7692.200195	306.6960144	316.2279968	3.6200099	5099.02002	0	108.4349976	0.0760307	1	72	50	484
0	22832	34.8815002	1063.01001	1.23197	955.2490234	0	223.7089996	2.2376101	1	82	0	486
0	15357.40039	367.4719849	100	3.73577	6641.720215	0	84.4007034	0	1	59	0	487
0	33325.69922	85.6877975	0	1.84056	5600.450195	0	207.4539948	0	1	61	0	487
0	16717.09961	492.9790039	100	0	7051.600098	850	10.5699997	0	1	72	0	487
0	3623.530029	310.355011	1300	0	111.8030014	0	200.2250061	8.9941797	1	75	0	487
0	20204	545.4160156	1303.839966	0.162333	13812	6208.459961	16.4888	0	1	84	0	487
0	32792.80078	85.6877975	0	0.891661	5657.959961	70.710701	207.4539948	0	1	85	0	487
0	37066.69922	323.5589905	1170.469971	0	2277.060059	0	162.996994	0.367735	1	36	0	488
0	24789.09961	77.7549973	1077.030029	0.805914	1513.27002	100	70.7347031	3.0383899	1	83	100	488
0	11384.59961	45.9132004	447.2139893	0.178913	5161.399902	4619.790039	171.4060059	0	1	82	0	489
0	3488.550049	26.0237999	848.5280151	0.297283	3676.959961	1250	123.7320023	4.1059699	1	78	0	492
0	41233.19922	267.3450012	500	1.4689	9623.150391	7454.700195	313.6359863	0	1	81	50	492
0	20400	73.6549988	500	2.95468	1878.829956	0	319.6860046	8.0134697	1	28	0	494
0	4924.430176	42.1544991	700	0.496116	2814.689941	5109.060059	150.3560028	0.515875	1	35	0	494
0	41246.19922	344.0740051	100	0	5700.879883	0	247.5429993	0.0063526	1	88	0	494
0	19829.5	77.6038971	0	1.34191	250	3210.139893	162.0130005	4.7162099	1	89	0	494
0	21154.69922	207.3289948	100	2.1874299	10034.40039	0	313.9859924	1.02229	1	78	0	495
0	29837.59961	218.3049927	1923.540039	0	2152.320068	0	100.5699997	0.500945	1	86	0	495
0	32605.69922	775.2319946	316.2279968	2.67891	7470.109863	7902.529785	0.744062	0	1	77	0	497
0	9503.679688	495.3670044	894.427002	0	269.2579956	0	41.8202019	41.6186981	1	89	0	497
0	34851.80078	169.4389954	600	1.6751601	600	20168.80078	341.5650024	0.163023	1	86	0	498
0	6506.919922	299.8080139	800	0	6527.25	0	51.8973999	0	1	87	0	498
0	23364.90039	209.598999	1720.469971	0	3394.110107	4074.919922	212.0709991	1.97501	1	89	0	498
0	9656.599609	137.3959961	670.8200073	1.37476	6716.580078	0	86.6334991	0	1	73	0	499
0	11399.09961	469.8640137	100	0.0606608	180.2779999	7537.410156	359.6080017	36.8944016	1	83	0	499
0	21497.19922	235.9450073	1300	1.13806	2728.090088	0	253.8110046	1.9429899	1	86	0	499
0	12218.40039	439.6180115	806.2260132	0	2394.26001	0	61.6991997	0	1	84	0	500
0	15480.59961	198.9499969	1029.560059	2.60027	180.2779999	0	135.5410004	1.40948	1	87	0	500
0	9192.389648	149.7680054	761.5770264	0.121364	550	0	234.0659943	0.625864	1	88	0	500
0	20468.80078	141.0709991	447.2139893	0	1408.01001	0	259.1600037	1.78078	1	67	200	500
0	25106.59961	141.7389984	707.1069946	0.770408	11241.40039	0	255.9640045	0	1	40	0	501
0	32555.5	42.7219009	0	0	6870.950195	2173.129883	182.6569977	0.0458832	1	81	0	501
0	13905.40039	757.3720093	984.8859863	0	6802.939941	5350.930176	2.2906101	0	1	84	0	501
0	5403.700195	444.0150146	360.5549927	0	3085.850098	0	13.7363005	0.0415363	1	85	0	501
0	20801	144.3999939	1000	1.71887	6150.200195	5391.200195	250.9929962	0.346165	1	85	0	501
0	36026.80078	459.5130005	200	0	6911.77002	1364.729981	273.8139954	0	1	87	0	501
0	11493.5	192.5540009	141.4210052	2.4818399	3427.100098	0	226.7619934	1.9918801	1	87	0	501
0	4114.609863	271.8930054	670.8200073	1.5179	1308.630005	0	205.2779999	0.970486	1	86	0	502
0	29154.80078	34.6815987	141.4210052	0.607072	17656.69922	1140.180054	236.3099976	0.0809013	1	87	0	502
0	8904.490234	240.4859924	100	0	8720.089844	0	108.5210037	0.0202907	1	91	0	505
0	40404.19922	302.7520142	360.5549927	0.830917	403.1130066	5880.689941	138.7519989	0.159301	1	91	0	506
0	16351.7998	290.5539856	100	0.128577	4632.759766	1025.910034	280.6059875	10.3566999	1	18	0	507
0	21305.90039	279.1400146	300	0	1610.119995	1280.619995	152.7279968	5.5259299	1	80	0	507
0	10120.2998	241.5829926	282.8429871	0.825538	6227.759766	0	63.4350014	3.6842899	1	84	50	508
0	21560.09961	576.0859985	860.2329712	3.9506299	6293.649902	0	14.4652996	0.343691	1	69	0	509
0	22294.80078	132.673996	806.2260132	0.817563	1250	8316.849609	173.0769958	3.86292	1	84	0	509
0	4729.689941	82.7044983	100	1.68688	2051.830078	813.940979	40.9463997	9.6195898	1	86	0	509
0	16826.80078	304.0580139	360.5549927	0.785185	2269.909912	11621.09961	213.503006	0.0324943	1	61	0	511
0	14022.7998	164.3009949	300	0.82835	3701.350098	0	148.9080048	1.60014	1	86	0	512
0	29571.09961	205.904007	500	0	5030.160156	471.6990051	313.1520081	0.0613252	1	87	0	512
0	45643	108.6740036	500	0	8218.419922	4384.629883	166.701004	0.0769683	1	87	150	512
0	8839.120117	117.1500015	223.6069946	1.5808001	5021.950195	0	284.2070007	1.22655	1	84	0	513
0	9800.509766	173.4409943	1166.189941	2.69648	1640.119995	14258	235.6970062	0.848608	1	80	0	514
0	18428.80078	171.5829926	640.3120117	0	223.6069946	0	210.5149994	1.13559	1	87	0	515
0	12163.09961	93.9354019	282.8429871	3.3389499	5699.560059	4136.729981	275.6069946	0	1	89	0	515
0	33140	182.5529938	100	0.811143	0	9901.639648	39.6608009	0	1	62	0	517
0	24382.40039	540.6300049	1627.880005	0.609398	650	1320.040039	60.2551003	0.524944	1	88	0	517
0	28200.19922	712.1339722	300	0.563882	1732.77002	10714.09961	11.3099003	0	1	90	0	517
0	47061.30078	125.1309967	984.8859863	0	6335.810059	3751.330078	253.4259949	0.0298996	1	74	0	518
0	20200	242.3480072	824.6209717	0	2687.939941	2996.659912	187.8869934	3.54668	1	87	0	518
0	9160.790039	196.4600067	707.1069946	1.7222199	5000	3757.659912	195.2160034	4.57974	1	89	0	519
0	13194.7002	315.2600098	223.6069946	0.571106	6720.310059	0	306.6010132	0	1	70	0	520
0	17802.5	385.3169861	360.5549927	0	2468.300049	4136.729981	79.4245987	0.25618	1	85	0	520
0	8981.089844	63.7923012	300	0	2178.300049	0	332.276001	0.224948	1	77	0	521
0	16800.30078	73.2500992	670.8200073	1.55932	4348.850098	0	128.2200012	2.6118701	1	89	0	521
0	23093.30078	163.6670074	0	0	12056.90039	8793.179688	180	0	1	46	0	522
0	14312.59961	337.1369934	1360.150024	2.2382801	750	0	34.1144981	0.2277	1	86	0	522
0	4257.930176	114.6230011	1552.420044	0.919531	3913.120117	0	283.8819885	1.04945	1	87	0	522
0	12457.90039	24.5603008	100	2.1240001	2800	14022.2998	336.9299927	0	1	77	0	523
0	38014.89844	500.0010071	565.6849976	0	7350	5075.680176	348.6900024	0	1	84	0	523
0	26360	281.6380005	700	0	11551	0	183.7050018	0	1	86	0	523
0	32739.09961	561.9329834	943.3980103	0	4063.560059	0	352.6419983	0	1	90	0	523
0	33331.80078	462.7739868	1236.930054	0	17400.09961	5032.890137	5.30093	0	1	85	559.0170288	523
0	43282.30078	133.4620056	0	1.73481	5980.799805	0	192.8040009	0	1	46	0	524
0	32626.69922	270.368988	600	0	18964.40039	0	315	0	1	77	0	524
0	30206.30078	200.496994	200	0	2136	111.8030014	190.1329956	0.0895296	1	86	0	525
0	29815.80078	200.496994	360.5549927	0	2319.479981	447.2139893	190.1329956	0.0895296	1	89	0	525
0	21824.80078	285.7829895	223.6069946	0	9935.790039	1905.910034	151.1690063	0	1	46	0	526
0	37998.39844	543.0430298	583.0949707	0	10925.7998	5093.129883	11.2330999	0.0237761	1	84	0	526
0	26407.80078	71.2519989	1063.01001	0	8241.509766	10940.90039	180.6190033	0.133748	1	83	0	527
0	31022.69922	126.901001	200	0.736855	19140	0	295.223999	0	1	89	0	527
0	9765.240234	103.052002	100	1.19774	3214.030029	0	210.7129974	0.0562703	1	89	0	527
0	30230	121.0950012	100	0.747878	14582.5	0	190.3329926	0	1	65	0	528
0	48990.19922	350.5599976	412.3110046	0.396211	5100.25	0	130.9140015	0	1	80	0	528
0	34610.10156	240.1309967	360.5549927	0	1914.420044	1520.689941	204.4440002	1.12549	1	84	0	528
0	24382.40039	316.5539856	943.3980103	0.744508	1686.709961	50	319.5379944	0.338242	1	88	0	528
0	10423.5	358.8930054	1019.799988	0.489049	3904.479981	0	302.9530029	0	1	90	0	528
0	2502	260.4639893	300	0	141.4210052	0	208.9660034	1.35694	1	88	0	529
0	17454.5	279.822998	100	1.8218499	7801.439941	3289.379883	274.2359924	1.6678801	1	69	50	529
0	36076.69922	244	1486.609985	0.577334	20257.69922	7206.939941	202.3800049	0	1	58	0	530
0	43222.39844	490.6080017	0	0	14450.09961	0	87.5103989	0	1	80	50	530
0	26929.5	60.7435989	1897.369995	0	9335.150391	2450	344.2569885	0	1	59	0	531
0	18775.80078	27.3764992	282.8429871	0	5650	15322.59961	312.4549866	0.364987	1	84	0	531
0	20211.09961	38.5369987	300	1.11255	8674.389648	12260.2002	301.9079895	0	1	69	50	532
0	29617.69922	281.4830017	509.9020081	1.4451801	680.0739746	1600.780029	15.7672005	0.0552508	1	80	0	533
0	26093.09961	254.4730072	700	0.34114	602.0800171	8100.149902	334.1210022	0.490642	1	81	0	533
0	15211.7998	143.5399933	0	0	10883.59961	2052.439941	180.4579926	0	1	88	0	534
0	13518.09961	182.5630035	781.0250244	0.842336	3816.080078	4424.080078	184.3320007	5.0886898	1	77	0	535
0	15628.5	63.0415001	583.0949707	0	11812.7002	4800	84.4725037	0.211044	1	18	0	536
0	30106.59961	416.553009	100	0	3233.030029	6748.700195	276.7890015	0.0058292	1	67	0	536
0	13325.5	325.5620117	565.6849976	0.052756	9253.379883	1051.189941	219.4470062	0.578215	1	75	0	536
0	15430.5	117.0680008	316.2279968	0	4608.959961	0	38.8767014	0.646454	1	82	0	536
0	25938.40039	376.7609863	200	0	2512.469971	0	262.1119995	0.0881245	1	84	0	536
0	16837.19922	299.4190063	0	2.5994599	707.1069946	0	320.7109985	0	1	86	0	536
0	11676.5	259.973999	1204.160034	0	8812.769531	4014.040039	154.7610016	0.306578	1	55	0	537
0	11636.2002	584.6729736	600	2.3235199	1166.189941	6995.180176	341.7510071	4.7346301	1	86	0	537
0	40002	512.9140015	424.2640076	0	2927.459961	7283.200195	338.1210022	0.0369022	1	42	0	538
0	23908.40039	272.4500122	100	0	2219.229981	0	292.144989	0.38527	1	57	0	538
0	28199.59961	358.5079956	360.5549927	0	3423.810059	0	195.0679932	0.0247168	1	80	0	538
0	29944.80078	193.5319977	360.5549927	0.845304	19323.19922	0	279.6650085	0.0229792	1	78	0	539
0	22863.30078	64.1135025	100	0	11830.90039	30790	243.0039978	0	1	85	0	539
0	29789.30078	193.5319977	806.2260132	1.55838	19686.5	0	279.6650085	0.0229792	1	85	0	539
0	16720	109.8919983	412.3110046	1.7194	1909.189941	4138.240234	80.357399	0.576341	1	85	0	539
0	24709.5	133.6840057	0	0	2607.679932	0	196.8650055	0	1	90	0	539
0	34651.69922	145.0130005	200	0	9991.620117	4801.299805	229.0859985	0.010256	1	91	0	539
0	15624.7002	219.8690033	200	1.77388	2554.409912	350	91.2189026	5.0797801	1	63	0	540
0	10466.09961	289.6560059	608.276001	0.831535	3747.669922	14616.5	76.9115982	0.0388028	1	84	0	541
0	31197	245.8930054	360.5549927	1.3549	5985.399902	19280.19922	233.1300049	0.0078848	1	81	0	542
0	34649.39844	129.9499969	600	0.969617	2280.899902	16905.40039	107.5920029	0.0197463	1	85	0	542
0	15123.7998	476.0849915	282.8429871	1.24424	13413.40039	4170.430176	42.3162003	0	1	85	0	542
0	34820.80078	183.322998	1303.839966	0	19881	0	50.7106018	0	1	88	0	542
0	42626.89844	333.3909912	141.4210052	0	7734.660156	4565.080078	277.2369995	0.0016044	1	91	0	542
0	44363.60156	40.9850998	100	0.897765	4320.009766	0	138.473999	0.0709031	1	63	0	544
0	22649.69922	229.8619995	100	1.8624901	4704.25	2094.040039	167.0599976	0.387986	1	84	0	545
0	16402.69922	203.5310059	400	1.59287	4110.959961	0	158.798996	2.6458001	1	85	0	547
0	3140.060059	249.7709961	583.0949707	1.97131	921.9539795	0	302.5929871	4.8520498	1	61	0	548
0	1486.609985	126.2409973	640.3120117	1.39472	1414.209961	0	153.7120056	3.88357	1	79	0	548
0	13000	176.1529999	1100	0	2737.23999	0	199.8849945	0.0554962	1	87	0	548
0	16637.30078	20.7966003	1552.420044	0	531.507019	2200.570068	149.8589935	32.1966019	1	87	0	548
0	25599.40039	199.0570068	500	0	9645.849609	291.5480042	173.6600037	0.11614	1	84	50	548
0	39071.69922	147.1329956	100	0	11091.09961	2334.52002	215.7400055	0	1	52	0	549
0	29535.69922	494.7730103	984.8859863	1.26888	17508.40039	0	334.6539917	0	1	81	0	549
0	10647.09961	454.7680054	447.2139893	0	10111.90039	640.3120117	319.1849976	0	1	88	0	549
0	35861.5	203.4190063	100	0	16617.19922	5656.850098	236.8890076	0.0518575	1	88	50	549
0	13416.40039	297.3909912	100	2.01125	8355.389648	0	59.0362015	0	1	88	0	550
0	30773	324.9790039	538.5159912	1.3549	6499.419922	19723.40039	248.2949982	0	1	82	0	551
0	3800	120.6650009	1702.939941	3.9253399	3287.100098	0	77.8923035	1.58485	1	88	0	551
0	25489.19922	43.2262993	100	0.864244	2350	0	191.072998	0.0287029	1	88	0	552
0	19906.30078	261.7609863	223.6069946	1.1731499	12488.90039	3521.719971	155.2559967	0.373483	1	88	0	552
0	31819	118.7279968	400	0.896585	12285.90039	0	303.5029907	0	1	90	0	552
0	13736.09961	176.4570007	509.9020081	0.272008	3050	9369.230469	136.0709991	2.4435899	1	88	0	553
0	41059	49.0331001	100	0	4715.140137	0	144.5930023	0.13567	1	89	0	553
0	41227.30078	49.0331001	412.3110046	0	5211.77002	0	144.5930023	0.0354695	1	89	50	553
0	38562.80078	119.1439972	316.2279968	0	5790.080078	8323.459961	192.8880005	0.0286488	1	65	0	554
0	14453.40039	117.1790009	854.4000244	1.95039	4659.669922	0	294.3529968	0.858251	1	67	0	554
0	30739.09961	128.3139954	608.276001	0	13774.2998	11944.09961	203.6629944	0	1	74	0	554
0	31767.40039	107.560997	905.5390015	0	15563.59961	5953.359863	121.2639999	0	1	87	0	554
0	40872.10156	139.9669952	400	0	5193.509766	0	332.6499939	0	1	53	0	555
0	25966.5	629.151001	1838.479981	1.93556	2182.889893	0	348.3210144	0.160339	1	66	0	555
0	27692.59961	198.0599976	1000	0	2995.409912	0	238.6710052	0.145873	1	85	0	555
0	9626.009766	73.8703003	360.5549927	1.24953	1710.26001	2646.219971	339.2999878	1.0833499	1	79	0	556
0	17419.5	121.7669983	100	0	10325.90039	13509.2998	178.3630066	0.214417	1	82	0	558
0	13917.59961	573.3129883	608.276001	2.0929799	10619.90039	492.4429932	354.0679932	0	1	85	0	558
0	19666.5	266.6359863	141.4210052	0.203868	15511	8150.149902	123.6900024	0	1	87	0	558
0	20353.09961	588.815979	360.5549927	3.98788	8767.700195	0	352.2479858	0	1	24	0	559
0	16393.30078	186.2680054	223.6069946	1.71508	6312.689941	4702.390137	236.7810059	0.217675	1	63	0	559
0	26832.80078	110.5920029	565.6849976	0	1718.280029	0	199.2630005	0.0530363	1	86	50	559
0	45124.10156	414.6730042	1044.030029	0	4419.560059	5396.759766	331.9700012	0.0731869	1	85	0	560
0	21892.90039	62.4378014	282.8429871	1.50625	360.5549927	0	180.477005	0	1	86	0	560
0	11112.59961	105.5139999	894.427002	1.08973	1970.410034	0	10.0278997	2.22557	1	90	0	560
0	30096	632.4099731	100	0	4808.850098	0	349.125	1.53063	1	89	50	560
0	27074	60.2401009	282.8429871	0	9556.410156	27860	227.5449982	0	1	78	0	561
0	20865.5	508.0400085	1253	1.31646	7543.209961	2311.929932	338.1990051	0.665433	1	84	0	562
0	17788.19922	183.3869934	1392.839966	0	7653.759766	6693.470215	127.4250031	0.400313	1	89	0	562
0	23277.5	214.1390076	447.2139893	0	11935.90039	0	101.8889999	0	1	81	0	563
0	15482.90039	229.8699951	632.4559937	0.439188	2654.23999	0	239.6759949	0	1	89	0	563
0	36035.5	129.6880035	1300	0	2863.560059	3750	197.6130066	0	1	76	0	564
0	37760.60156	77.7708969	500	0	21161.80078	9530.080078	156.2510071	0	1	71	0	565
0	20155.59961	507.7099915	223.6069946	0.413434	16939.09961	7458.220215	32.0054016	0	1	78	0	566
0	29014.69922	416.3880005	223.6069946	0.392919	700	0	289.0750122	0	1	87	0	566
0	19981	262.493988	400	1.52803	6530.120117	16218.7998	266.5320129	0.216656	1	90	0	567
0	11766.09961	115.6210022	509.9020081	0	250	0	75.4577026	0.744989	1	68	0	568
0	16507.59961	541.2390137	1565.25	1.05907	2750	4419.560059	30.6354008	1.40685	1	87	0	568
0	25684.40039	566.177002	223.6069946	0	9821.530273	0	333.4349976	0	1	88	0	568
0	18725.69922	626.4279785	781.0250244	0	7960.529785	6411.120117	19.7658997	0.355266	1	89	0	568
0	6700.75	478.8989868	141.4210052	1.19464	7183.660156	50	342.6879883	1.52417	1	84	0	569
0	42102.89844	217.0110016	300	0.636842	5044.060059	0	180	0	1	86	0	569
0	32761.30078	88.368103	200	0	5990.830078	11268.2002	175.1399994	0	1	89	0	569
0	8697.700195	226.4669952	0	0.704886	1345.359985	6511.529785	35.3482018	0.203126	1	65	0	570
0	32506.59961	414.1159973	670.8200073	0	13295.2998	6162.990234	65.7461014	0	1	83	0	570
0	400	219.8410034	424.2640076	0.130184	403.1130066	0	123.6900024	220.4100037	1	83	0	570
0	52181.39844	425.2009888	500	1.35286	12067.5	0	25.6154995	0	1	88	0	570
0	37654.5	46.9183998	565.6849976	1.36129	1806.23999	492.4429932	37.5149994	0.221582	1	65	0	571
0	39797.69922	42.078701	781.0250244	0	6401.759766	4510.540039	169.7799988	0	1	86	0	571
0	17304.59961	79.5402985	200	0	15135.09961	10406.2002	205.0169983	0	1	87	0	571
0	20933.5	502.9660034	1603.119995	0.719947	7147.379883	0	327.0350037	0.0376765	1	89	0	571
0	44224.19922	85.4983978	670.8200073	0.0139913	4110.959961	4885.950195	312.0220032	0.181897	1	90	0	571
0	25365.30078	67.927803	223.6069946	1.80075	2842.969971	0	138.4680023	0.0238459	1	36	0	573
0	51611.69922	219.8970032	360.5549927	0	1063.01001	1364.729981	130.6649933	0	1	89	0	573
0	42982.89844	541.0859985	424.2640076	0.234468	10873.5	0	343.3009949	0.0321667	1	85	0	574
0	23621.19922	98.8776016	100	0.553154	5032.399902	0	260.2269897	0.694534	1	86	0	574
0	583.0949707	335.4790039	1392.839966	2.5773201	2128.969971	0	332.0589905	0	1	89	0	574
0	18780	254.1620026	2184.030029	0	4620.879883	8798.290039	332.1300049	0.111541	1	26	0	575
0	33926.5	129.1470032	538.5159912	0	12700.90039	3242.300049	133.3450012	0.0094792	1	77	0	575
0	35526.89844	216.0200043	0	0.0408686	12365.5	0	327.3619995	0	1	81	0	575
0	29614.40039	107.1679993	100	0.165415	6947.839844	150	239.8860016	0	1	91	0	575
0	17395.40039	565.2940063	848.5280151	1.7842	8249.240234	0	3.57634	0	1	64	0	577
0	13705.7998	42.3875008	424.2640076	1.97317	1970.410034	3669.469971	321.5740051	0.276846	1	68	0	578
0	23363.59961	160.9900055	1004.98999	0	2383.800049	0	320.0239868	0.730199	1	84	0	578
0	41590.60156	150.4900055	583.0949707	0	2202.27002	5858.540039	319.6109924	0.10123	1	91	0	578
0	33764.60156	156.1499939	200	0.888798	22864.09961	0	226.5480042	0.0212665	1	68	0	579
0	3101.610107	934.4400024	1300	1.11894	2898.709961	40151.30078	356.2929993	2.0020101	1	81	0	579
0	41473	228.697998	600	0.268597	650	10986.90039	203.6049957	0.0789391	1	83	0	579
0	37825.89844	420.9049988	400	0	6998.930176	0	341.5650024	0.0271996	1	84	0	579
0	21251.40039	169.720993	200	2.2465701	3264.969971	4450	120.875	0.102267	1	86	0	579
0	38084.10156	326.8460083	223.6069946	1.19054	0	18211.59961	336.0690002	2.5524199	1	59	50	579
0	17507.09961	506.5299988	800	3.05461	1343.5	0	354.7319946	1.76833	1	88	0	580
0	20479.30078	67.6703033	100	0	5714.02002	0	204.3470001	0.0272396	1	90	0	580
0	13776.7998	211.7709961	728.0109863	2.0290699	3658.209961	390.5119934	177.5659943	0.149132	1	53	0	583
0	34483.60156	84.2071991	360.5549927	0	7123.379883	6388.470215	200.673996	0	1	49	0	584
0	31092.40039	427.6679993	300	0.64776	2375.389893	0	247.1089935	0.309278	1	78	0	584
0	45548.19922	309.1000061	824.6209717	0	960.4689941	4923.669922	226.1119995	0.0165904	1	82	0	584
0	45766.5	309.1000061	700	0	970.8239746	4930.009766	226.1119995	0.0165904	1	86	0	584
0	35458.10156	381.8760071	0	0	11024.7002	10642	359.57901	0	1	89	0	585
0	20365.19922	175.470993	400	1.78978	10526.2002	424.2640076	60.1156998	0.0823706	1	90	0	585
0	18160.40039	271.1270142	1486.609985	1.21304	1101.140015	1004.98999	166.4790039	0.161953	1	71	0	586
0	14807.09961	114.0370026	0	0	13242.09961	12798.59961	177.5099945	0.207638	1	77	0	586
0	4455.330078	160.9850006	2024.849976	2.4035399	3260.75	0	139.6109924	0.811695	1	86	0	586
0	21102.09961	59.7318993	100	0	7079.899902	0	147.1239929	0.0301556	1	82	0	587
0	13952.09961	76.6729965	509.9020081	0	11772	13932.40039	219.5079956	0	1	83	0	587
0	22508.90039	75.7040024	400	0	1788.849976	0	193.6629944	0	1	87	0	587
0	43384.89844	406.4790039	400	0	200	2482.439941	349.1359863	0	1	88	0	587
0	33582.89844	274.4760132	100	0	15711.5	7877.180176	288.4349976	0	1	68	0	588
0	41585.19922	98.919899	200	0	12221.7998	1096.589966	265.1010132	0	1	75	0	588
0	43953.80078	452.0320129	0	0.174405	850	1442.219971	356.3569946	0	1	87	0	588
0	11025.90039	113.6230011	1600	0	8045.029785	0	99.6734009	0.0101361	1	81	0	589
0	24352.80078	23.7605991	781.0250244	0	8647.830078	0	171.6860046	0	1	84	0	590
0	61208.19922	67.836998	360.5549927	0	6411.120117	0	165.3320007	0.0088096	1	87	0	590
0	44171.5	271.4830017	781.0250244	0	4482.189941	5523.129883	213.901001	0.0749506	1	90	0	590
0	31810.09961	210.7960052	100	0	7158.910156	3984.969971	245.7259979	0.0045298	1	42	0	591
0	27725.30078	94.7733994	100	0	5550.899902	0	215.1589966	0.0083934	1	89	0	591
0	31772.5	176.9160004	921.9539795	0.64528	8250	14522.09961	295.3760071	0.0281351	1	81	50	591
0	39473.80078	735.8469849	500	0.676842	18078.19922	8503.679688	357.2929993	0.022546	1	27	0	592
0	18955.19922	125.5510025	761.5770264	0	4688.819824	0	280.6730042	0.847225	1	71	0	593
0	39184.30078	715.1640015	1081.670044	0	9709.019531	1092.02002	1.90916	0	1	87	0	593
0	31851.19922	201.4120026	860.2329712	0.558416	8284.019531	0	331.0910034	0	1	80	0	594
0	21496.5	127.1039963	141.4210052	0	5798.709961	0	215.1000061	0.0352623	1	88	0	594
0	26994.30078	108.0719986	223.6069946	0.282186	10157.90039	27481.40039	175.1560059	0	1	80	0	595
0	43272.60156	308.2290039	608.276001	0	8131.569824	0	88.6027985	0	1	80	0	595
0	18571.5	145.779007	100	2.6143501	15396.90039	3865.879883	255.1549988	0.163403	1	87	0	595
0	39626.80078	586.7589722	1131.369995	1.81243	11042	7050.709961	34.4721985	0	1	89	0	596
0	13601.5	152.3170013	0	0.176323	5736.939941	4746.049805	218.2599945	1.01595	1	91	0	596
0	18532.09961	475.9299927	900	0	5500	37463.30078	353.1359863	0	1	67	0	597
0	44780	257.927002	282.8429871	0	9541.099609	1600.780029	227.1609955	0	1	79	0	597
0	17634.30078	271.8609924	1118.030029	0.111316	9829.799805	5161.879883	310.2619934	0.0859188	1	87	0	597
0	45169.89844	555.4359741	900	1.13044	8830.910156	0	358.0910034	0	1	83	0	598
0	19575.80078	177.9700012	300	0	6431.560059	0	241.9279938	0.0266556	1	86	0	598
0	14981.7002	336.9320068	316.2279968	0	12742.40039	1838.479981	95.194397	0	1	88	0	599
0	33882.89844	269.4400024	360.5549927	0	15672	0	342.473999	0	1	87	0	601
0	8489.990234	251.1150055	500	0.987194	1533.790039	2939.810059	243.4730072	0.782421	1	36	0	602
0	44880.30078	541.2329712	447.2139893	0	13565	0	341.9660034	0	1	84	0	602
0	20554.80078	746.4920044	100	0	2500	14200	2.1529701	0.080151	1	87	0	603
0	35151.80078	452.2720032	282.8429871	0	22669.59961	0	73.8865967	0.0431287	1	86	0	604
0	44627.5	488.9590149	223.6069946	0	1422.150024	0	352.5889893	0.0339316	1	89	0	604
0	36032.19922	451.3760071	1204.160034	0	17604.30078	9279.280273	62.1026993	0	1	87	0	605
0	37757.30078	662.4760132	412.3110046	1.63592	12441.2002	0	353.0700073	0	1	66	0	606
0	8949.299805	216.9620056	100	0.442095	4430.009766	3772.600098	185.5720062	0.236738	1	77	0	606
0	37400.5	121.413002	600	0	7580.399902	11592.2998	196.048996	0	1	83	0	608
0	31815.90039	187.2839966	0	0	3868.459961	8653.900391	290.1530151	0.0051021	1	86	50	608
0	51219.10156	88.3108978	100	0	6700.189941	0	334.2130127	0	1	87	0	609
0	15220.09961	243.3099976	1081.670044	2.0545499	7470.109863	2265.5	274.3989868	2.9215801	1	8	0	610
0	10044.90039	275.723999	1029.560059	6.6443901	1843.910034	0	182.5449982	2.02613	1	80	0	610
0	29614.19922	78.3506012	1280.619995	0	3500	12100	92.339798	0.0070928	1	87	0	611
0	52747.30078	244.7359924	400	0	3937.320068	0	126.8259964	0	1	90	0	611
0	27496.19922	242.8600006	500	0	9986.120117	13811.2998	171.2539978	0.0547493	1	41	353.553009	611
0	55374.10156	471.0639954	509.9020081	0.882187	12191.09961	0	326.6109924	0	1	88	0	612
0	42635.39844	348.3099976	583.0949707	0	18146.30078	886.0020142	232.125	0	1	86	0	614
0	40475.30078	384.5669861	707.1069946	0	223.6069946	7091.720215	322.4039917	1.85768	1	89	0	615
0	31300.19922	150.2519989	500	0	7006.069824	3178.050049	130.6349945	0.0658493	1	16	0	616
0	10737.7998	120.651001	100	0.784718	3070.02002	14212.7002	104.348999	0.0778641	1	84	0	617
0	9411.160156	141.1170044	300	0.509751	4707.439941	11278.40039	150.2550049	0.0467795	1	85	0	618
0	44488.19922	445.2969971	447.2139893	0	14053.2002	3677.639893	281.3099976	0	1	87	0	619
0	32292.59961	46.9500008	1708.800049	2.0659599	1991.229981	1662.079956	54.2154999	0	1	87	0	619
0	26428.19922	110.4749985	300	0	3342.530029	0	119.7099991	0.0222085	1	90	0	620
0	15170	187.1649933	300	1.80644	1400	35863.89844	238.6100006	3.2284901	1	87	100	621
0	45419.19922	281.756012	100	0	17568.5	2191.459961	181.878006	0.0287965	1	83	0	622
0	37702	341.6289978	100	0	11336.90039	4285.149902	337.2669983	0.0062846	1	83	0	622
0	42629.80078	142.5720062	100	0	9139.200195	4066.02002	352.0639954	0	1	89	0	623
0	34328.39844	287.2059937	223.6069946	0	4135.52002	0	130.6840057	0.221295	1	82	0	624
0	19948.19922	268.0329895	700	1.7002701	2757.719971	5608.029785	28.9092007	4.21946	1	82	0	624
0	60054.60156	96.7207031	0	0	8758.570313	0	239.0359955	0	1	88	0	624
0	60713.39844	75.3151016	282.8429871	0	6934.149902	0	190.0079956	0.004	1	85	0	625
0	22095.19922	66.7779007	282.8429871	0	6216.910156	492.4429932	44.8207016	0.0237863	1	85	0	626
0	43737.5	526.0189819	412.3110046	0	19690.69922	50	15.4076996	0.0287332	1	86	0	626
0	51162.19922	432.6340027	707.1069946	0	5130.549805	0	12.9946003	0.122652	1	90	0	626
0	14069.7998	314.098999	600	0.872818	8100.77002	5500	161.1620026	0	1	88	0	627
0	32140	414.5010071	700	0	1456.02002	15480.40039	79.8907013	0.025241	1	82	0	628
0	18909.5	203.0639954	700	0.798385	8478.94043	0	51.2098007	1.87165	1	23	0	629
0	35365.69922	156.9080048	100	0	7752.580078	0	174.375	0.0080734	1	78	0	629
0	10733.59961	376.7539978	905.5390015	1.98079	6565.439941	32901.69922	38.0189018	0	1	55	0	630
0	23513.59961	94.4423981	316.2279968	0	11653	0	70.2673035	0	1	82	0	631
0	31652.59961	273.6409912	1300	0	10698.2002	3200	168.246994	0	1	86	0	632
0	31628.5	49.9483986	200	0	2934.709961	17620.19922	314.7149963	0.0285867	1	87	0	634
0	48272.30078	397.8760071	0	0	2831.959961	0	84.6107025	0	1	88	0	634
0	12400.40039	107.1119995	670.8200073	1.0618401	5427.939941	6800	264.0069885	0.756311	1	80	0	635
0	11314.59961	178.5899963	2284.729981	0	10923.7998	0	202.2299957	0.530025	1	88	0	637
0	18201.59961	77.0249023	1923.540039	0	1998.119995	650	183.3970032	0.431761	1	81	0	638
0	30020.19922	135.2489929	600	0.19889	7386.640137	1767.77002	185.7440033	0	1	87	0	638
0	12509.59961	241.0500031	728.0109863	2.2033899	2320.02002	25920.09961	264.8059998	1.49554	1	89	0	638
0	19387.09961	281.3460083	360.5549927	0	4350	0	88.5093994	0	1	92	0	638
0	4071.850098	334.7349854	200	0	1744.280029	7601.479981	291.8900146	1.46376	1	80	0	639
0	39145.39844	782.9749756	921.9539795	3.46735	2828.429932	0	10.2440996	0.322034	1	82	0	639
0	39061.19922	304.2390137	943.3980103	0.857539	4226.700195	0	68.8436966	0	1	88	0	639
0	28445	90.6373978	0	0	8418.129883	1050	223.2969971	0	1	57	0	640
0	44631.5	167.8829956	200	0	12121.2002	0	202.0939941	0	1	83	0	641
0	43683.5	540.789978	1118.030029	0	8348.200195	3847.080078	350.9609985	0	1	88	0	641
0	58872.69922	125.8059998	200	0	5303.299805	0	152.2689972	0.012838	1	76	0	642
0	15925.5	194.1210022	894.427002	0.23257	4952.27002	13449.5	24.7936001	1.2559201	1	88	0	642
0	28939.40039	245.3070068	400	0	5852.350098	0	308.3670044	0.275373	1	33	111.8030014	642
0	19932.40039	305.1860046	761.5770264	0.111771	6500.189941	9834.889648	297.519989	0.0008651	1	82	0	643
0	58917.10156	324.2290039	223.6069946	0	10885.2998	0	157.9320068	0	1	85	0	645
0	59438.5	45.4478989	0	0	6683	0	187.3059998	0.0036914	1	87	0	645
0	36863.5	211.9149933	1655.290039	0	4935.839844	0	166.6699982	0	1	90	0	645
0	35313.5	213.7109985	316.2279968	0	3669.469971	0	274.0440063	0.272532	1	89	0	647
0	45485.5	798.9840088	500	0	17045.30078	2593.26001	3.3664601	0	1	71	0	650
0	17965.5	214.7389984	900	0	2890.070068	11479.2002	133.3679962	0.126844	1	72	0	650
0	50654.60156	243.4589996	0	0	6198.790039	0	155.8070068	0	1	80	0	650
0	22832.69922	325.3269958	300	1.29392	1750	25380.5	199.8670044	1.18459	1	88	0	650
0	11200	507.1000061	1780.449951	0.415234	5554.279785	0	28.8987007	0	1	89	0	651
0	27225	56.799099	632.4559937	0.990546	2600	0	288.4909973	0.0213396	1	51	0	652
0	36179.60156	64.0360031	800	0	8856.209961	5353.5	156.0809937	0.281526	1	63	0	652
0	53000	203.128006	360.5549927	0	10441.5	0	144.7619934	0	1	42	70.710701	652
0	44709.80078	220.1519928	1004.98999	0	21692	0	155.154007	0.0304655	1	68	0	654
0	29698.5	245.9799957	500	0	4952.02002	0	302.8729858	0.0070753	1	85	0	656
0	46035.30078	306.8829956	100	0	7360.029785	743.3029785	291.2669983	0	1	85	0	658
0	17053.19922	177.951004	282.8429871	0	15656.09961	3603.469971	258.6530151	0	1	82	0	659
0	9100.549805	88.2958984	0	0	3679.669922	350	140.7350006	0.761777	1	85	0	660
0	43600	132.8589935	948.6829834	0	12050.90039	2773.080078	74.0833969	0	1	78	0	662
0	29960.30078	120.9039993	921.9539795	0	6983.549805	921.9539795	251.7929993	0	1	86	0	662
0	37595.89844	609.1300049	223.6069946	1.3036	9687.620117	9482.620117	357.9349976	0	1	87	0	663
0	54600	316.79599	824.6209717	0.371912	9737.80957	0	304.0369873	0	1	91	0	663
0	54805.80078	185.6920013	538.5159912	0	10571.2998	0	117.7860031	0	1	90	0	664
0	2302.169922	47.8837013	1788.849976	0	1562.050049	0	132.125	1.22903	1	81	0	665
0	54384.30078	162.1759949	141.4210052	0.793263	7632.169922	0	310.9679871	0.0631168	1	82	70.710701	666
0	25110.40039	58.573101	100	0	14378.90039	9639.110352	298.5559998	0.0267604	1	90	0	667
0	19780	326.4379883	1603.119995	0	5100.979981	9776.629883	336.8120117	0.184444	1	90	0	667
0	7414.850098	338.6990051	100	1.11317	6032.620117	0	317.302002	0	1	74	0	668
0	26943.30078	193.6640015	640.3120117	0	5411.330078	12026	139.8650055	0	1	87	0	670
0	55165.89844	756.9840088	100	0	17189.59961	2155.229981	355.4949951	0	1	86	50	670
0	41095.5	279.6440125	223.6069946	0.222029	1952.560059	0	114.822998	0.0052473	1	37	0	671
0	20363	482.8340149	1878.829956	0	4295.640137	150	348.2189941	0.86436	1	84	0	672
0	6053.919922	350.4039917	800	0.360033	4924.680176	28108.80078	233.8200073	0.450845	1	84	0	672
0	49807.69922	559.3930054	223.6069946	0	12187.09961	0	342.0960083	0	1	83	0	673
0	28853.09961	515.8549805	0	0	9646.240234	22975.30078	319.5140076	0	1	84	0	673
0	60051.69922	519.8930054	141.4210052	0	3894.870117	0	333.1099854	0.0125688	1	74	0	674
0	44425.30078	36.8625984	360.5549927	0.537476	1767.77002	0	329.3569946	0.173627	1	78	0	675
0	14300.2998	249.5619965	1360.150024	2.8394899	1386.540039	0	319.1279907	2.75595	1	84	0	676
0	40957.5	328.9100037	1200	0	1900	3488.909912	325.4370117	0.0069293	1	90	0	676
0	7057.620117	458.8880005	100	0	8561.830078	0	350.2179871	0.806975	1	89	0	677
0	7310.950195	458.8880005	223.6069946	0	8798.009766	212.1320038	350.2179871	1.18431	1	89	0	677
0	34586.30078	90.4408035	1615.550049	0	4052.469971	2842.969971	60.3294983	0	1	85	0	680
0	5420.330078	465.4259949	400	1.53526	111.8030014	6390.029785	303.5589905	10.2948999	1	82	0	683
0	27798.19922	167.9680023	509.9020081	0	5896.189941	11313.7002	52.8532982	0.925671	1	86	0	683
0	17768.5	360.256012	707.1069946	0	8611.769531	0	58.7271004	0	1	33	0	684
0	6648.310059	659.3109741	282.8429871	0	8072.330078	0	343.7399902	0.0134598	1	45	0	684
0	12837.7998	370.1610107	0	0	9103.019531	1931.969971	253.2369995	0.0043907	1	90	0	687
0	45158.60156	198.5720062	360.5549927	0	11721.90039	8421.400391	94.3986969	0	1	86	0	689
0	15756.2998	242.6799927	1300	1.73402	8091.040039	0	336.8919983	0.859316	1	73	0	691
0	49787.5	117.3339996	600	0	12709.7998	6600.189941	193.201004	0	1	83	0	695
0	42556.89844	177.875	282.8429871	0.785257	5219.669922	14467.40039	328.196991	0	1	87	0	697
0	27435.19922	152.7969971	640.3120117	0	11058.2998	24449.30078	204.0149994	0.133714	1	88	50	698
0	15023.2998	517.1879883	538.5159912	0	5299.529785	8683.889648	354.8829956	0.184777	1	88	0	699
0	51820.19922	412.9339905	500	0	17165.69922	2896.979981	316.2189941	0	1	69	70.710701	700
0	16177.09961	188.8170013	806.2260132	1.23364	8930.009766	0	305.3829956	1.17933	1	84	0	702
0	26290.90039	135.621994	509.9020081	0.839981	3650	0	224.8769989	0.0998983	1	61	0	705
0	54403.30078	142.0899963	300	0	10681.09961	0	79.6241989	0	1	59	0	707
0	35727.89844	192.4089966	632.4559937	0	10320	960.4689941	213.496994	0.0057531	1	83	0	710
0	52253.19922	377.8819885	0	0	12689	8285.530273	30.7840996	0.0399038	1	86	0	715
0	27296.30078	144.6450043	282.8429871	0	6569.060059	9992.5	107.7669983	0.093789	1	84	0	718
0	41053.39844	154.7449951	900	0.33655	4527.689941	15400	251.8379974	0.0377065	1	63	0	722
0	52854.60156	484.5029907	1044.030029	0.220571	6238.990234	0	342.8240051	0	1	89	0	722
0	57506.30078	48.6969986	141.4210052	0	19456.69922	715.8909912	181.522995	0	1	89	0	723
0	26744.69922	53.8802986	223.6069946	0	2820.02002	9653.110352	134.4960022	0.177606	1	86	0	724
0	51624.5	77.990799	100	0	17722.90039	0	338.2390137	0	1	87	0	724
0	63271	287.2619934	565.6849976	1.65482	11900.40039	0	258.1910095	0.0200587	1	81	0	725
0	47853.30078	272.6289978	1166.189941	0	9859.259766	9450	352.2080078	0.0223707	1	86	0	726
0	33669	57.0769005	1004.98999	0	5403.009766	158.1139984	141.3399963	0.213447	1	37	0	727
0	44519	582.7780151	761.5770264	0	6700.75	12453.2002	52.9975014	0.0209471	1	84	0	728
0	26375.19922	97.8089981	282.8429871	0	8753.570313	0	181.8159943	0	1	76	0	729
0	28108.69922	70.1207962	640.3120117	0	9166.919922	2000	169.0500031	0	1	88	0	729
0	18350.5	757.2940063	2121.320068	0	2250	1358.310059	3.28387	0.249669	1	82	0	730
0	10884.90039	18.3185997	989.9500122	2.7627699	2118.959961	901.3880005	324.053009	0.138177	1	57	0	732
0	63924.69922	267.9159851	0	0.0051653	13790.2002	0	198.5119934	0.0219601	1	83	0	734
0	33930.80078	439.243988	860.2329712	0	4608.959961	19151.59961	270	0.0278341	1	48	0	735
0	13132	588.7249756	943.3980103	0	10221.5	2837.689941	317.7260132	0.0010536	1	85	0	742
0	60330.5	198.201004	1118.030029	0	17818.30078	70.710701	69.5554962	0.0556743	1	90	70.710701	742
0	53603.69922	358.1579895	200	0	17550.30078	1772	116.0749969	0	1	43	0	743
0	58093.10156	232.0429993	900	0	13917.2998	2304.889893	214.8240051	0.0553372	1	78	0	748
0	47521.89844	19.5981998	565.6849976	0	8168.379883	10090.2002	162.0749969	0.025276	1	88	0	749
0	18076.80078	245.8439941	2500	0	2015.560059	1100	156.5590057	0.246371	1	84	0	750
0	31434.09961	161.0090027	316.2279968	0	790.5689697	0	139.4949951	0.240537	1	88	0	752
0	51289.10156	562.8040161	583.0949707	0	7977.629883	0	29.1581001	0.145391	1	85	0	755
0	27829.69922	251.9230042	360.5549927	0	5942.430176	11387.09961	78.8746033	0.925671	1	43	0	756
0	52040.80078	83.4927979	500	0	18650	1253.98999	87.7093964	0	1	87	0	756
0	59115.10156	256.5700073	412.3110046	0	17222.19922	1312.439941	125.538002	0.035062	1	84	0	758
0	59453.60156	547.039978	200	0	16562.09961	0	2.9918399	0	1	90	0	761
0	52418.69922	333.0769958	921.9539795	0	17378.5	2469.820068	292.0109863	0	1	79	0	763
0	58638.69922	268.2690125	670.8200073	0	7086.959961	651.9199829	284.4819946	0	1	85	0	763
0	60629.5	462.6480103	1077.030029	0	10359.2002	0	325.7130127	0.0476724	1	90	0	763
0	46960.10156	102.1230011	632.4559937	0	8360.019531	11788.2002	191.6660004	0.0347936	1	87	0	768
0	26788.40039	240.7920074	412.3110046	0	4880.830078	0	198.5919952	0.136548	1	88	0	770
0	61349.69922	170.0690002	854.4000244	0.46358	12049.2002	0	323.7969971	0.0198818	1	58	0	771
0	59908.80078	269.9790039	424.2640076	0	15198.7998	0	171.8699951	0	1	88	0	774
0	26321.90039	217.2250061	300	0.620215	12600.09961	0	208.9960022	0	1	88	0	774
0	21834.09961	61.5732002	0	0	14617.90039	8644.360352	146.9530029	0.0425029	1	90	0	775
0	35422.69922	282.7219849	721.1099854	0	13693.7998	4651.080078	238.7640076	0.0097997	1	89	0	779
0	54838.89844	103.3840027	824.6209717	0	11371.09961	0	164.9620056	0	1	59	0	797
0	56041.60156	138.6990051	640.3120117	1.26634	6451.549805	3220.25	78.3186035	0	1	85	0	803
0	24226.59961	475.822998	400	0	11049.40039	0	3.8290401	0	1	52	0	809
0	9178.780273	95.5129013	1100	0	4701.600098	200	176.6430054	0.389459	1	85	0	809
0	22127.40039	333.2950134	1044.030029	2.18152	10234.2998	0	244.0110016	0.13438	1	74	0	812
0	21567.80078	351.9880066	1341.640015	2.0894401	3020.76001	15089.2002	141.1990051	0.0199186	1	87	0	817
0	25976.30078	442.9630127	538.5159912	0	13455.59961	10275.2998	332.2009888	0.0214404	1	85	0	824
0	52259.10156	236.0930023	781.0250244	0	14400.09961	4682.410156	189.1360016	0	1	88	0	836
0	32822.10156	291.5780029	1140.180054	0	5200	0	175.8220062	0	1	90	0	843
0	15393.7998	524.6539917	200	0	7189.049805	9282.379883	336.1659851	0.129625	1	91	0	844
0	49019.39844	220.7879944	200	0	10375.2002	10210.7998	250.9069977	0.0235983	1	90	0	846
0	23935.30078	27.8742008	447.2139893	0	1063.01001	13669.2998	211.1360016	0.082436	1	83	0	847
0	34808	253.2859955	608.276001	0	6876.229981	0	255.5269928	0	1	88	0	850
0	56862.80078	573.6749878	360.5549927	0.143179	6549.049805	3734.300049	29.2800007	0	1	83	0	854
0	35944	514.065979	1019.799988	0	9331.929688	5714.02002	335.5559998	0.0055937	1	47	0	865
0	63723.89844	454.3940125	707.1069946	0	13142	0	7.4808798	0.0203503	1	88	0	873
0	9534.150391	755.2020264	806.2260132	1.1257401	5190.859863	0	1.41637	0.703799	1	84	0	882
0	22734.30078	439.8580017	1456.02002	0.765423	14300.2998	0	312.7319946	0.108582	1	60	0	889
0	19547.40039	91.4103012	1400	0	13372.09961	4606.52002	148.4750061	0	1	81	0	899
0	20008.5	129.7749939	905.5390015	0	8457.25	13953.09961	190.0319977	0.140066	1	89	0	902
0	26266.5	435.8299866	640.3120117	0.331522	13603	961.7689819	94.691597	0.0361135	1	84	0	911
0	8420.209961	191.8339996	1649.23999	0	6258	0	150.8970032	0.259528	1	89	0	917
0	52217.39844	475.0539856	707.1069946	0	9100	0	351.0939941	0	1	9	0	920
0	22264.30078	145.8099976	424.2640076	0	7130.569824	13313.5	283.553009	0.930477	1	89	0	922
0	22475.09961	145.8099976	360.5549927	0	7230.839844	13518.09961	283.553009	0.484871	1	90	0	922
0	22157.80078	265.3850098	800	0	3541.540039	11476.59961	139.526001	0.0204281	1	71	0	924
0	22763.59961	100.3690033	282.8429871	0	10112.40039	0	195.470993	0.299862	1	88	0	940
0	24274.5	112.8249969	223.6069946	0	8629.75	16676	163.8789978	0.0325437	1	89	0	955
0	16636.40039	121.9629974	1300	0	15476.2002	3973.979981	205.6199951	0.0443749	1	81	0	966
0	30588.40039	160.7779999	1843.910034	0	12711.59961	9618.990234	217.6230011	0.0225566	1	90	0	966
0	17069.90039	274.6390076	2051.830078	1.17454	5333.850098	10858.2998	100.4550018	0.135582	1	86	0	998
0	10678	141.3399963	1204.160034	0	4200.299805	4628.709961	281.2000122	0	1	85	0	1008
0	11123.40039	94.9906998	989.9500122	0	10265	4431.990234	279.0339966	0.416035	1	77	0	1012
0	14481	364.5679932	316.2279968	0	12841	6628.729981	332.7090149	0.144251	1	84	0	1035
0	13041.90039	99.0839005	1000	0	11388.59961	6952.160156	310.276001	0.0835014	1	91	0	1035
0	15071.2002	563.6339722	806.2260132	0	13993.2998	5506.810059	37.2644005	0.296008	1	76	0	1043
0	19712.19922	326.5159912	1581.140015	0	7064.169922	0	92.2082977	0.169637	1	89	0	1045
0	22127.40039	255.3249969	761.5770264	0	9450	0	221.0500031	0.271603	1	88	0	1079
0	18617.19922	224.2890015	1360.150024	7.7708802	4823.120117	2298.370117	272.1749878	0.396917	1	75	0	1083
0	12163.09961	263.2579956	1640.119995	0	4498.060059	5796.77002	159.8309937	0.251148	1	87	0	1131
0	9381.360352	202.4850006	1236.930054	0	807.7750244	0	139.3430023	2.3448501	1	87	50	1143
0	22091.19922	312.3599854	670.8200073	0	12955.7002	0	268.8659973	0	1	72	0	1158
0	13524.7998	314.9609985	1345.359985	0	7719.620117	7613.970215	114.5800018	0.0661873	1	88	0	1220
0	23103.69922	277.75	943.3980103	0	7919.910156	16760.09961	158.5189972	0.024582	1	85	0	1229
0	2121.320068	387.20401	943.3980103	2.13447	777.8170166	14413.59961	78.9173965	16.7870998	1	70	380.7890015	30
0	3920.459961	86.1386032	509.9020081	0.70607	522.0150146	7200.689941	127.1849976	8.7917604	1	67	764.8530273	42
0	4522.169922	267.9729919	223.6069946	3.6571801	4932.799805	2750	345.256012	5.0512099	1	85	0	61
0	3405.879883	90.4534988	300	1.11914	0	14094.90039	253.6860046	67.7578964	1	73	304.1380005	61
0	2202.27002	77.4962997	707.1069946	3.10883	1159.73999	13127.2998	240.1239929	34.1479988	1	84	111.8030014	62
0	10989.5	328.8450012	500	1.29182	1632.479981	0	332.6499939	11.7412996	1	83	0	64
0	4998	53.6982002	1063.01001	1.9926	1637.829956	6971.549805	139.5140076	7.3018298	1	22	0	67
0	2220.360107	559.4240112	0	1.85735	618.4660034	6889.299805	65.2248993	9.5127802	1	79	0	73
0	6466.069824	346.7569885	0	0.581631	1697.060059	5099.02002	23.1986008	20.2889996	1	24	650	75
0	13946.2998	198.3880005	1044.030029	0	886.0020142	23291	206.5650024	1.1999201	1	86	0	77
0	16227.40039	39.1036987	2420.73999	0	70.710701	17487.90039	322.125	19.4922009	1	73	460.9769897	77
0	10660.7002	746.7369995	316.2279968	2.5295401	2051.830078	17450	360	11.3274002	1	89	0	78
0	16445.40039	628.1279907	707.1069946	3.1234601	2877.929932	24834.80078	11.3099003	4.8919802	1	41	141.4210052	78
0	11834.2998	207.3950043	600	2.47245	3376.76001	320.1560059	240.9450073	9.6798697	1	16	827.6469727	78
0	4197.620117	52.2212982	300	1.11914	806.2260132	14314.7998	252.8970032	81.9026031	1	84	0	79
0	4243.819824	29.6242008	1166.189941	1.48404	1795.130005	14638.7002	291.6149902	0.12176	1	78	0	80
0	11331.7998	96.9941025	700	1.37903	2862.25	0	257.9689941	7.2807298	1	86	0	81
0	3361.550049	38.9914017	0	1.00573	1981.160034	15855	327.618988	2.0538001	1	86	0	85
0	24166.09961	389.9689941	412.3110046	3.01612	2121.320068	25991.80078	336.8009949	12.7722998	1	30	0	87
0	1000	697.7210083	500	3.0546401	600	2706.01001	6.3401899	46.1693001	1	84	559.0170288	87
0	17786.80078	197.3249969	200	1.38952	2621.550049	16581.69922	32.905201	12.6645002	1	17	254.951004	88
0	18387.19922	32.4359016	640.3120117	1.6743799	970.8239746	21295.30078	33.6901016	3.73265	1	79	158.1139984	89
0	10944.40039	671.4790039	200	1.43889	1800	12735.09961	10.8402996	11.9419003	1	80	0	91
0	14276.2002	613.1389771	400	1.51651	4257.350098	12837.90039	345.9639893	6.1135402	1	1	0	92
0	17245.59961	323.6830139	412.3110046	0	6207.25	2545.580078	273.3659973	5.28759	1	85	0	92
0	5366.560059	70.1548996	100	1.67405	1209.339966	2332.379883	225	3.21769	1	28	570.0880127	92
0	2607.679932	487.8670044	700	1.19538	1188.48999	12793.09961	10.7842999	23.6601009	1	34	632.4559937	92
0	316.2279968	213.6210022	707.1069946	9.5016298	150	5139.310059	149.0359955	78.8794022	1	87	50	94
0	20169.5	114.2900009	806.2260132	0	3820.98999	0	332.1029968	6.9523802	1	88	0	95
0	5093.129883	195.0720062	600	3.6441901	300	17020.59961	333.4349976	16.3453999	1	82	70.710701	95
0	13764.09961	252.7200012	282.8429871	1.69687	471.6990051	0	277.4309998	10.5871	1	83	0	97
0	12400	84.098999	412.3110046	2.3736601	700	0	290.322998	3.00001	1	82	0	100
0	21213.19922	66.3574982	0	2.63832	2080.870117	0	283.3919983	19.0697994	1	77	50	100
0	14579.7998	498.8559875	500	1.4654599	1209.339966	0	68.1986008	5.1057	1	67	150	100
0	2529.820068	444.2539978	670.8200073	0.599528	890.2249756	3932.23999	355.6010132	16.1177998	1	71	0	101
0	11049.40039	207.154007	707.1069946	1.6362799	1476.479981	7289.890137	175.1009979	2.52579	1	72	0	101
0	8994.44043	203.1119995	583.0949707	0.995005	5530.140137	2974.050049	131.6340027	5.5072198	1	58	0	102
0	22589.40039	79.2259979	447.2139893	2.97964	1423.02002	0	284.0360107	6.4854999	1	87	0	102
0	8521.150391	141.9019928	1923.540039	0.92905	2012.459961	4870.830078	168.326004	17.9405003	1	46	0	104
0	11207.09961	72.6244965	806.2260132	2.0646801	1941.650024	0	300.1409912	3.3027999	1	89	602.0800171	107
0	6603.029785	674.1729736	100	3.0037401	600	30501.40039	6.3401899	8.0323896	1	1	961.7689819	107
0	7653.100098	671.7709961	0	1.43551	450	27784.90039	26.5650005	8.1021004	1	87	0	108
0	5903.390137	224.7149963	141.4210052	1.66158	2778.48999	10789	291.3710022	15.1215	1	87	0	108
0	9068.629883	461.7449951	905.5390015	4.3761301	1878.829956	10335.40039	302.0050049	4.35079	1	88	0	108
0	11043.5	400.2999878	670.8200073	0.719831	3558.439941	0	330.2550049	4.6645298	1	90	0	108
0	16434.40039	671.2849731	412.3110046	0.142558	3059.409912	0	24.4440002	2.88907	1	80	0	109
0	4229.660156	392.5440063	1170.469971	0.931936	300	17955.80078	267.8789978	89.4253006	1	86	0	111
0	2720.290039	592.2819824	0	1.83044	3250	17015.40039	56.3098984	20.3344994	1	90	0	111
0	4669.049805	456.9869995	200	1.40137	538.5159912	13456.7002	352.4049988	18.9447002	1	82	0	114
0	1627.880005	179.6069946	360.5549927	0.900401	316.2279968	5250	297.3500061	44.8292007	1	76	0	115
0	5885.580078	360.2609863	0	2.8220301	5810.549805	11337.7002	135	3.4685199	1	90	0	116
0	2823.120117	286.4030151	583.0949707	1.4428101	1234.910034	0	243.4349976	17.8581009	1	47	50	116
0	17623.30078	241.2050018	632.4559937	1.92677	1650	514.7810059	135	3.0843999	1	88	0	117
0	8741.849609	143.9179993	700	1.62137	400	13240.2002	327.9949951	67.0382996	1	20	0	118
0	22090.69922	8.1870098	984.8859863	3.4835999	1312.439941	0	344.2909851	1.4178801	1	86	0	118
0	21044	686.3460083	500	0.638619	514.7810059	0	354.4719849	7.4877	1	86	0	118
0	20601	243.8880005	223.6069946	1.63577	700	0	264.8059998	5.7783899	1	86	0	119
0	4491.100098	959.4979858	781.0250244	2.5734701	550	24818.19922	6.3401899	6.6514502	1	86	0	119
0	1140.180054	157.6459961	500	1.90817	1303.839966	5427.939941	214.6950073	12.5137997	1	88	206.1549988	119
0	4875.450195	147.4989929	1581.140015	2.19139	2441.820068	0	209.0549927	4.97189	1	85	0	120
0	6648.310059	506.6040039	707.1069946	1.99064	3220.25	12082.2998	59.5345001	6.0746002	1	40	0	121
0	4500	266.8500061	412.3110046	1.74888	670.8200073	10068.7998	217.875	22.1432991	1	86	70.710701	123
0	3026.550049	354.6159973	984.8859863	0.405104	1507.479981	19107.69922	360	22.7388992	1	50	206.1549988	123
0	6444.379883	98.2017975	400	1.5863	200	1346.290039	180	10.9825001	1	59	320.1560059	123
0	2451.530029	30.4454994	282.8429871	0.895408	1250	17977.59961	332.2160034	19.7884007	1	13	0	124
0	2061.550049	145.8890076	360.5549927	1.2336299	2024.849976	0	203.9620056	22.4983997	1	66	0	125
0	9580.19043	395.6210022	412.3110046	1.4629	2929.590088	4950	57.9945984	3.94225	1	59	0	126
0	12900.40039	277.8580017	100	4.0634899	1320.040039	602.0800171	140.7109985	7.3639498	1	88	206.1549988	126
0	17548.19922	575.367981	100	2.7449999	2550	832.1660156	16.1891994	4.7266502	1	63	0	127
0	2441.310059	574.4940186	282.8429871	1.46021	636.3959961	7352.720215	356.4240112	7.5989199	1	87	0	127
0	11997.09961	670.0960083	447.2139893	1.19054	2522.399902	0	5.0796099	1.5243599	1	70	70.710701	127
0	1581.140015	35.0241013	282.8429871	1.39758	100	0	60.4076996	55.0912018	1	79	150	127
0	12971.09961	600.2280273	0	4.5931401	2441.310059	1457.73999	332.8500061	1.5013601	1	64	223.6069946	127
0	15666.7998	278.9110107	728.0109863	2.0613599	2136	11601.7002	225	19.8211994	1	83	0	128
0	8544.589844	86.7338028	200	0	304.1380005	0	273.6910095	42.1043015	1	57	364.0050049	129
0	14115.2002	31.6203995	424.2640076	2.41664	2100	8707.040039	141.7100067	3.0413499	1	86	50	130
0	583.0949707	531.6669922	0	1.14965	540.8330078	11353.40039	45	24.6343002	1	85	360.5549927	130
0	6140.029785	495.82901	100	4.6546001	1860.780029	7423.779785	305.4330139	18.7523994	1	88	180.2779999	132
0	16446.90039	417.07901	1236.930054	0.794373	1950	8874.259766	322.125	17.7695007	1	23	180.2779999	135
0	9861.540039	484.7690125	1802.780029	1.22177	4759.459961	10513.09961	14.6209002	36.5150986	1	68	111.8030014	137
0	14142.09961	54.7566986	412.3110046	1.97024	1220.660034	16717.09961	96.0725021	5.5008001	1	85	0	139
0	14400	531.4229736	0	1.77615	5693.200195	6399.410156	343.071991	3.22351	1	84	0	140
0	538.5159912	234.8970032	509.9020081	0.879639	150	12924.5	196.8580017	38.7406998	1	81	50	140
0	10922.5	287.4779968	583.0949707	2.29001	7402.700195	17404.69922	110.5559998	7.5331502	1	87	50	149
0	5240.229981	127.9929962	854.4000244	2.0845201	4599.180176	750	289.5369873	104.9919968	1	74	380.7890015	150
0	15402.90039	222.6199951	500	1.247	7349.830078	14470.09961	189.6600037	1.57371	1	84	0	156
0	25633	11.3465004	200	0.746412	2795.080078	0	340.9590149	2.1821499	1	85	0	159
0	5913.540039	99.6793976	500	2.69698	4769.169922	2191.459961	315.5409851	8.7537203	1	85	0	159
0	5063.600098	390.2009888	1077.030029	1.88047	200	21756.5	329.42099	52.9033012	1	50	223.6069946	159
0	9160.790039	77.5195007	640.3120117	1.5451699	2559.790039	17972	86.9606018	32.2396011	1	79	70.710701	162
0	8292.769531	653.5620117	300	1.3739001	5771.700195	7713.140137	351.8699951	5.3261199	1	85	0	164
0	1992.48999	591.934021	141.4210052	3.79737	961.7689819	10900.09961	18.4349003	35.1171989	1	62	1004.98999	164
0	9158.599609	232.8139954	632.4559937	1.98639	696.4190063	4030.199951	194.5339966	15.3937998	1	50	200	170
0	5408.330078	64.3380966	223.6069946	1.91842	651.9199829	16619.40039	314.6260071	28.0650005	1	22	50	171
0	10160.7002	251.526001	600	2.0157199	2720.290039	0	262.4760132	2.6264999	1	91	100	171
0	14520.7002	97.7633972	500	0.900186	100	0	299.6239929	48.1685982	1	41	0	172
0	12839	335.3269958	424.2640076	1.51893	900	0	297.2550049	21.7796001	1	80	0	173
0	1811.079956	14.3491001	824.6209717	4.7217999	316.2279968	7091.02002	59.8638	39.3815994	1	45	494.9750061	173
0	10125.7002	17.7409992	223.6069946	0.821687	1343.5	18153.40039	286.5350037	29.1660995	1	84	0	175
0	15026.59961	11.1729002	500	3.8928599	873.2119751	4773.100098	271.8479919	7.4436102	1	78	269.2579956	178
0	9895.450195	54.0737	1208.300049	1.8012201	2326.479981	0	309.7160034	5.2810202	1	87	111.8030014	182
0	3889.729981	6.0217099	860.2329712	2.9649	680.0739746	13570.7002	343.243988	6.32797	1	87	0	183
0	632.4559937	17.2553005	500	2.60537	509.9020081	15020.2002	357.8389893	22.2112999	1	42	200	183
0	5903.390137	260.1700134	0	1.08656	522.0150146	9503.290039	266.4240112	63.0637016	1	48	0	184
0	2751.360107	600.7890015	100	1.3655601	200	2490.979981	339.9219971	93.0084991	1	90	0	190
0	22837.30078	261.8049927	200	1.31031	1676.310059	20400	306.4689941	12.0042	1	87	291.5480042	195
0	2668.330078	174.298996	707.1069946	2.2004299	600	18644.40039	306.8699951	10.4975004	1	75	670.8200073	195
0	5777.540039	475.0639954	1392.839966	1.33744	4609.77002	8202.44043	5.7105899	24.7206001	1	19	0	196
0	7547.189941	18.3595009	100	2.99227	50	14267.5	344.0549927	34.2445984	1	84	0	196
0	17596	524.0479736	223.6069946	1.77055	7484.149902	4220.189941	328.4309998	5.4598498	1	43	0	197
0	2594.219971	63.7947998	500	1.3179801	2650.469971	16943.40039	45	5.53297	1	69	0	203
0	8013.109863	125.6050034	447.2139893	0.871304	1150	26141.40039	246.5010071	7.22434	1	87	320.1560059	204
0	6846.899902	485.427002	632.4559937	0.615977	761.5770264	5040.089844	38.1818008	24.0091	1	91	0	206
0	4657.25	75.4562988	300	0	1550.810059	0	301.8659973	28.9897003	1	9	0	207
0	8286.129883	298.9580078	1100	2.1479101	5261.180176	0	132.5460052	3.0409999	1	28	0	208
0	5232.589844	8.95714	100	0.910096	0	14491.09961	330.7510071	49.8484993	1	82	250	208
0	6519.200195	329.6629944	921.9539795	0.383009	4219.299805	316.2279968	81.2537994	10.7638998	1	1	0	212
0	19184.59961	521.2249756	300	0.248679	4486.930176	19323.09961	352.5690002	10.0123997	1	84	316.2279968	216
0	7766.600098	283.4899902	761.5770264	2.6535299	2089.26001	9080.200195	257.6919861	7.9733901	1	76	0	217
0	9800.509766	29.2854996	100	0	3367.860107	0	324.0580139	1.0955499	1	82	0	222
0	6964.189941	290.4389954	1000	2.24997	761.5770264	6926.939941	14.0361996	19.3320007	1	51	50	223
0	8784.650391	102.9199982	1640.119995	6.1216998	1500	19510.80078	264.5310059	22.1098995	1	91	0	228
0	21746.30078	26.8537006	0	1.59153	1843.910034	1096.589966	225.4340057	6.7011099	1	63	0	229
0	3883.300049	28.0550995	509.9020081	2.4916301	3022	8282.05957	318.2309875	5.7311502	1	47	0	232
0	3807.889893	150.3800049	360.5549927	7.8622599	1697.060059	6708.200195	248.1990051	25.3288002	1	68	100	233
0	8273.450195	174.4400024	316.2279968	2.1651101	3950.320068	13220.59961	131.6690063	10.7826996	1	88	200	233
0	14446.09961	131.0440063	500	0	715.8909912	26509.19922	232.651001	54.5135994	1	81	0	235
0	2683.280029	555.1710205	100	2.3189399	200	0	63.4350014	35.9757004	1	78	0	241
0	1910.5	247.7160034	728.0109863	0	777.8170166	8515.429688	274.0280151	11.4729996	1	85	0	241
0	3201.560059	135.8040009	921.9539795	2.41469	1414.209961	7669.75	225	4.6262698	1	89	0	241
0	5818.930176	166.5180054	1077.030029	1.68448	2294.01001	9569.349609	281.7680054	29.2112007	1	70	0	243
0	3635.929932	502.4410095	781.0250244	4.9394798	2404.159912	0	1.8183	38.4608994	1	13	364.0050049	243
0	15268.90039	329.7149963	500	3.67998	565.6849976	17850.80078	227.5679932	32.5327988	1	90	0	244
0	16360	82.8702011	200	1.43489	4295.640137	8357.780273	204.326004	3.5992301	1	78	0	245
0	14933.5	447.855011	412.3110046	3.0092101	1700	8378.69043	21.2796001	1.1621	1	80	0	245
0	0	237.5500031	0	1.54208	873.2119751	11585.40039	299.7449951	110.2519989	1	85	0	245
0	16693.09961	197.1699982	100	1.36325	2385.370117	0	175.9720001	10.0073996	1	88	0	248
0	5141.979981	263.243988	424.2640076	1.2487299	1697.060059	5685.950195	167.9049988	15.6108999	1	85	50	248
0	12330.90039	326.2049866	0	0.164739	4254.410156	1721.920044	164.7449951	0	1	15	0	250
0	23619.09961	18.1310005	0	1.17686	4605.700195	0	225.5789948	1.4674799	1	84	0	254
0	4472.140137	329.3569946	900	3.5351601	2627.73999	2086.26001	23.5323009	5.2342501	1	72	100	254
0	4031.129883	166.3450012	316.2279968	1.09112	1833.709961	3336.540039	172.4929962	30.6518002	1	4	0	255
0	3373.429932	52.6268005	0	1.89556	1860.780029	11360	229.7640076	5.04603	1	22	0	255
0	8919.639648	538.2579956	141.4210052	2.8634601	141.4210052	29666.69922	13.9969997	2.5360501	1	85	0	257
0	8676.980469	245.9559937	1236.930054	1.40737	2673.01001	10314.7002	220.4859924	5.5331001	1	85	0	259
0	6476.109863	29.5624008	761.5770264	2.2430699	2300	19496.80078	242.2890015	52.9911995	1	87	447.2139893	260
0	24214.30078	21.0557003	1140.180054	2.1141	1236.930054	11161.7002	7.6960502	2.92713	1	85	100	261
0	3764.310059	583.1550293	223.6069946	4.8892002	2353.719971	6770.890137	341.1090088	25.0303001	1	63	403.1130066	262
0	5517.25	203.8999939	921.9539795	5.7129002	1882.819946	4600	273.3659973	9.8243799	1	67	0	263
0	24035.19922	259.0899963	721.1099854	1.73961	9667.469727	0	37.2843018	3.02738	1	89	0	263
0	2561.25	485.92099	1077.030029	6.7026801	2100	1290.349976	11.9293003	7.7406998	1	86	206.1549988	264
0	18693.59961	242.9060059	1081.670044	0.937926	2577.300049	0	32.0926018	12.5930996	1	74	0	265
0	16191.40039	472.3049927	500	0	3757.659912	5341.350098	34.4608002	1.60919	1	81	0	266
0	0	573.7369995	100	6.10606	158.1139984	30907.90039	347.125	10.1470003	1	59	1680.77002	267
0	0	69.8471985	223.6069946	2.00318	403.1130066	5507.27002	170.0659943	138.6289978	1	60	0	271
0	200	454.4450073	282.8429871	5.2035298	350	20293.90039	353.1570129	134.5599976	1	83	364.0050049	272
0	8006.25	330.605011	100	2.9663	1711.719971	8433.55957	331.1740112	2.1989601	1	79	0	273
0	22075.59961	752.0809937	400	4.08916	403.1130066	0	359.5559998	23.8854008	1	80	0	278
0	19662.09961	494.5830078	141.4210052	0.426124	14743.59961	0	351.5409851	2.9356599	1	89	0	278
0	9005	453.4289856	412.3110046	0.648627	813.940979	4659.669922	328.6010132	18.7315998	1	84	474.3420105	278
0	3640.050049	278.0910034	1204.160034	1.47936	1180.040039	20329.80078	135	25.0393009	1	80	0	279
0	6530.700195	77.0513	848.5280151	2.2430699	1600	18770.30078	228.8569946	13.3676004	1	71	657.6469727	279
0	4242.640137	181.2109985	670.8200073	0	1274.75	14650	21.7408009	5.6145	1	86	0	280
0	23890.80078	49.1861992	412.3110046	1.05767	3558.790039	0	248.8600006	4.19099	1	29	0	283
0	28231.19922	170.0399933	1303.839966	0.473634	2740.889893	13315.90039	105.2549973	5.56563	1	84	0	283
0	9613.009766	334.8439941	400	1.1576101	492.4429932	0	264.9679871	24.9363995	1	22	0	284
0	4617.359863	37.4362984	100	1.14806	3712.479981	10584.90039	321.54599	19.1681004	1	87	254.951004	284
0	13309.40039	597.9949951	948.6829834	0.980802	701.78302	4958.069824	357.9549866	8.7414303	1	84	0	287
0	26625.69922	39.5117989	670.8200073	1.41062	6600.189941	0	230.0130005	3.2613599	1	86	0	288
0	2701.850098	621.8280029	100	2.00563	626.4979858	16703.69922	359.526001	9.4783897	1	88	0	289
0	11011.40039	132.8540039	300	1.2677	2900.429932	23511.5	55.0690994	8.5517302	1	85	0	290
0	300	322.6400146	600	0.759825	300	19470.80078	106.2600021	55.5372009	1	56	335.4100037	293
0	806.2260132	172.5240021	800	1.22179	3520.300049	10367.40039	243.1289978	22.3927994	1	20	0	294
0	14272	152.7740021	447.2139893	2.96385	460.9769897	17960	228.7640076	39.2667007	1	86	0	294
0	23100.90039	102.3949966	100	0.708015	5284.410156	2691.189941	261.2090149	0	1	88	0	294
0	17608.19922	183.3110046	412.3110046	1.61761	50	1208.300049	175.2129974	104.7910004	1	73	100	295
0	13764.40039	110.5950012	0	2.8450401	3001.669922	2546.080078	303.6900024	4.2165799	1	85	0	296
0	2400	632.598999	282.8429871	1.74303	200	32430.19922	345.0180054	20.7194996	1	62	1001.25	298
0	4177.319824	92.6817017	894.427002	2.2739699	3400.73999	6933.970215	325.6199951	20.0687008	1	84	70.710701	299
0	13322.2002	11.8522997	200	0.855495	982.3439941	24216.59961	249.0200043	6.7146502	1	45	2745.909912	300
0	7984.990234	199.6410065	141.4210052	1.59089	111.8030014	33229.5	130.2359924	13.5178003	1	91	0	301
0	7169.379883	614.6220093	360.5549927	3.1207099	4460.100098	1484.920044	4.29739	5.4180002	1	85	0	302
0	14509.7002	325.9979858	100	1.49649	2026.079956	13350	29.7709999	8.60748	1	50	0	309
0	28614.90039	36.0055008	400	1.81294	9780.080078	0	242.3070068	2.2321	1	86	0	309
0	11627.59961	198.7319946	500	0.33613	1118.030029	4301.160156	112.3580017	24.9442997	1	75	0	312
0	25638.30078	81.8255997	400	0.12622	7711.839844	447.2139893	335.6950073	1.0296201	1	86	0	321
0	12731.7998	55.3274994	100	1.3350199	5081.830078	0	291.32901	7.5816002	1	80	50	321
0	13410.40039	104.3700027	300	0.855347	955.2490234	9995.120117	259.6950073	12.0937004	1	84	0	323
0	6789.700195	17.9715996	100	2.88433	5395.600098	8592.150391	332.526001	19.316	1	40	0	324
0	11580.2002	25.5909996	141.4210052	1.37509	7225.299805	7141.779785	199.3849945	3.53303	1	85	0	324
0	4609.77002	293.0620117	500	3.34688	3510.699951	4186.290039	275.6669922	41.959301	1	89	250	324
0	3883.300049	299.4400024	282.8429871	0.225492	141.4210052	30482.19922	51.2773018	52.1638985	1	55	250	325
0	11997.09961	563.7719727	200	2.91451	390.5119934	5030.160156	357.8330078	11.7088003	1	71	111.8030014	328
0	9758.070313	23.4288006	0	1.79558	2550	38518.69922	338.5270081	29.0983009	1	8	150	330
0	12090.5	210.0110016	0	1.64855	650	0	178.2100067	21.3505993	1	87	223.6069946	330
0	8220.099609	570.0369873	447.2139893	0.858979	2400	4336.470215	51.1372986	34.2817993	1	82	0	332
0	13805.09961	339.0780029	100	1.98528	254.951004	8810.360352	93.7190018	23.7283001	1	89	608.276001	334
0	17479.69922	479.2070007	0	0	50	6956.470215	3.9909201	12.2757998	1	86	70.710701	335
0	7502.669922	465.7409973	632.4559937	0.678632	1595.310059	13228.5	348.6900024	7.4559698	1	78	150	335
0	3231.100098	20.4953003	223.6069946	0.46108	1802.780029	0	140.8600006	2.3475001	1	85	0	337
0	8149.229981	398.2319946	500	0.447226	618.4660034	12206.59961	333.0599976	8.4584103	1	75	0	339
0	6640.029785	33.2535019	583.0949707	0.577534	3207.02002	0	118.1699982	47.9488983	1	88	0	340
0	7683.75	134.7100067	100	1.42844	2274.310059	10780.7002	276.7099915	8.5588799	1	84	50	340
0	3140.060059	934.4949951	1529.709961	2.47329	2630.590088	1700.73999	359.4400024	14.3106003	1	87	250	340
0	1581.140015	330.0820007	632.4559937	1.77589	2538.699951	7998.279785	17.4027004	12.6069002	1	20	180.2779999	342
0	2731.300049	233.4250031	282.8429871	2.05441	2768.120117	27803.80078	239.9309998	21.8020992	1	70	300	342
0	30379.80078	511.0750122	860.2329712	1.1485	12070	0	354.8599854	8.25459	1	89	0	347
0	19709.09961	4.7307801	424.2640076	1.44073	650	7288.689941	343.25	3.55129	1	49	0	348
0	17691.80078	95.1789017	223.6069946	1.8358901	6699.439941	0	281.9289856	1.15899	1	79	0	348
0	26820.90039	324.7090149	223.6069946	0	7552.649902	2968.159912	332.8940125	0.221391	1	86	0	350
0	15890.2002	27.6791992	984.8859863	2.63486	3520.300049	5173.25	48.1133995	7.3678298	1	89	50	350
0	6741.660156	42.9763985	608.276001	2.0242901	2220.919922	0	73.7180023	8.3530302	1	91	111.8030014	356
0	8143.709961	469.3680115	200	1.4792399	3376.76001	3841.870117	54.8060989	9.6704798	1	85	0	357
0	12066.90039	319.70401	400	2.99947	1456.02002	0	223.0469971	112.0390015	1	5	657.6469727	359
0	25178.80078	181.1849976	640.3120117	1.04985	14101.40039	0	31.7595005	1.3629301	1	88	0	360
0	16862.09961	95.7817001	400	3.2871399	200	0	301.9790039	37.3451996	1	39	150	360
0	10478.5	211.1589966	400	0	50	0	116.9400024	37.8903008	1	84	206.1549988	360
0	17041.69922	108.4580002	100	2.0422599	206.1549988	4178.52002	334.8099976	13.6059999	1	88	50	361
0	11629.7002	51.7456017	141.4210052	0.669218	1450	5566.189941	125.538002	0.828174	1	5	0	362
0	25271.5	123.7460022	600	4.5716	790.5689697	16141.59961	215.8650055	1.62981	1	76	0	362
0	2607.679932	701.9790039	921.9539795	0	5320.240234	4806.77002	359.0369873	7.7743702	1	84	0	362
0	21356	179.5140076	141.4210052	0.813559	3069.610107	0	196.3899994	29.3344994	1	92	0	362
0	12385.90039	208.552002	100	1.6173	1843.910034	15631.5	200.0449982	15.3295002	1	82	0	363
0	5400	227.5700073	0	2.7948899	2055.479981	0	328.1629944	18.4899998	1	14	0	364
0	17502.59961	105.3259964	100	0	8700	0	284.9590149	15.9278002	1	71	0	364
0	9178.780273	159.1369934	1964.689941	1.94329	1600	9550.129883	272.82901	4.9257598	1	87	0	367
0	5381.450195	178.4089966	824.6209717	3.58218	70.710701	632.4559937	302.1180115	19.5396996	1	86	250	368
0	24252.80078	60.3390999	500	0.568916	6592.419922	0	294.6520081	0	1	80	0	369
0	9313.429688	662.0209961	538.5159912	0.440261	50	3324.149902	11.9207001	13.2826996	1	79	100	371
0	2193.169922	733.677002	1081.670044	1.45763	2926.179932	7305.649902	339.243988	28.2262001	1	76	206.1549988	372
0	29789.30078	64.9431	1166.189941	1.25591	1850	9345.19043	28.8108006	1.21541	1	88	0	373
0	2687.01001	252.5980072	632.4559937	0	1706.599976	5771.700195	341.7009888	5.9432702	1	72	50	373
0	6708.200195	191.697998	447.2139893	1.15373	1627.880005	25534.5	35.4977989	21.1040993	1	90	0	374
0	10511.90039	70.7610016	412.3110046	0	1553.219971	7842.509766	60.0863991	1.6367	1	20	50	376
0	7615.77002	412.1090088	509.9020081	1.97726	212.1320038	11001	241.9279938	18.0167007	1	84	150	376
0	23713.5	74.0539017	538.5159912	0	6830.810059	0	252.1809998	2.47909	1	79	0	378
0	9343.450195	162.1620026	984.8859863	5.42945	1101.140015	1964.689941	270.2860107	14.5523005	1	82	50	378
0	3306.050049	545.7230225	1264.910034	1.7625099	1833.709961	15511.40039	326.8529968	55.7019997	1	87	610.3280029	378
0	19736.80078	68.2333984	400	2.63606	1101.140015	8126.649902	55.7658005	30.3302994	1	70	50	379
0	23535.69922	180.2400055	316.2279968	0.36057	2592.780029	6150	196.9279938	4.1314301	1	83	0	382
0	9291.389648	166.2769928	282.8429871	0.889376	5390.729981	5095.589844	107.3010025	3.6298101	1	14	0	384
0	21918.5	62.6254005	400	2.1681099	4104.879883	14840.59961	120.6019974	5.65832	1	86	0	385
0	5280.149902	74.9196014	538.5159912	0.472683	790.5689697	9264.179688	195.5050049	3.3527501	1	29	0	386
0	20706.80078	429.8190002	100	4.19168	1375.680054	2960.149902	10.7995005	3.3448501	1	88	0	388
0	21122.69922	173.897995	0	1.6829799	111.8030014	5997.080078	120.1090012	11.8128996	1	85	100	388
0	16164.5	279.8630066	300	0.412878	602.0800171	15814.7002	244.5370026	3.33163	1	87	141.4210052	389
0	12781.59961	200.8699951	100	1.53574	1229.839966	4459.819824	149.8990021	28.2924995	1	72	150	389
0	19474.30078	768.4569702	100	2.2077	700	0	358.6220093	29.0258999	1	54	250	389
0	11587.09961	82.3597031	0	1.28863	180.2779999	6500	305.8580017	11.9280005	1	18	522.0150146	390
0	5491.810059	555.7449951	223.6069946	2.3015299	2052.439941	4148.790039	345.1409912	16.1905994	1	30	0	391
0	2601.919922	524.039978	500	3.06651	680.0739746	31513.40039	356.0299988	7.6712799	1	86	0	391
0	4763.399902	182.4259949	1019.799988	3.53756	1308.630005	0	218.5410004	6.6019201	1	88	70.710701	393
0	16620.80078	249.7619934	538.5159912	1.22938	2929.590088	28621.90039	312.1530151	10.9884996	1	85	0	394
0	24767.90039	116.512001	316.2279968	1.73685	430.1159973	7516.649902	80.0419006	46.3298988	1	81	50	394
0	20047.90039	189.0870056	360.5549927	4.1967502	2593.26001	0	198.1840057	12.2026997	1	90	70.710701	394
0	11152.09961	264.3299866	200	1.03759	350	10123.7002	122.1959991	15.5143003	1	18	0	395
0	7500	60.4920998	894.427002	2.24189	2015.560059	2441.310059	58.8546982	3.57377	1	78	0	395
0	12034.09961	227.9689941	223.6069946	1.81341	1166.189941	0	261.8699951	1.33009	1	82	0	395
0	17318.5	76.3881989	100	0.595418	1350	1290.349976	283.2929993	70.4608002	1	87	50	395
0	11458.59961	108.5240021	200	1.6193	943.3980103	743.3029785	118.7590027	15.6985998	1	75	0	396
0	14572.59961	126.401001	300	3.2256501	807.7750244	5724.729981	200.6060028	79.5093002	1	20	390.5119934	396
0	4220.189941	714.0130005	707.1069946	2.7497499	3500.360107	0	346.0299988	4.4297099	1	74	0	397
0	8266.200195	48.4912987	500	1.82803	450	11585	341.2269897	27.6581993	1	90	0	397
0	5600	175.5740051	500	2.6066101	1421.27002	1054.75	146.2619934	57.5666008	1	84	0	398
0	10623.09961	370.3460083	538.5159912	0	3535.530029	0	9.88799	0.0388868	1	88	0	398
0	10090.09961	458.678009	509.9020081	0	4771.27002	20343.69922	319.7640076	9.8233204	1	89	0	400
0	7462.569824	33.5066986	412.3110046	2.8578	50	7374.450195	39.0401993	6.3443198	1	64	919.2390137	400
0	7209.02002	235.8370056	141.4210052	2.01968	2311.379883	29910.19922	218.4470062	24.2556	1	66	0	401
0	15041.59961	61.2503014	100	2.2151101	764.8530273	2182.889893	244.4680023	17.9507999	1	85	141.4210052	403
0	4780.169922	46.5653	806.2260132	0.662304	1000	0	206.2740021	1.55909	1	72	0	404
0	22502	211.5630035	1860.109985	1.51167	70.710701	0	267.6279907	10.3500996	1	84	0	405
0	6841.049805	226.0630035	608.276001	0.887401	3698.98999	26810.5	277.993988	2.1338301	1	70	0	406
0	14212.7002	47.3699989	806.2260132	3.5755501	460.9769897	14560.90039	294.7399902	12.8569002	1	89	70.710701	406
0	26371.19922	426.1889954	100	0.124353	8407.290039	0	57.8042984	1.20959	1	87	0	407
0	21102.09961	47.0895004	316.2279968	0.774551	1746.420044	2871.409912	333.1220093	11.1127996	1	86	111.8030014	407
0	18176.09961	35.1076012	200	0.998672	100	9012.349609	81.9570999	20.4713993	1	31	141.4210052	407
0	11795.7998	323.7319946	600	1.18401	1513.27002	0	73.4276962	1.55244	1	86	0	409
0	10609.90039	165.3170013	860.2329712	0.879046	2970.689941	0	61.0816994	16.9557991	1	86	111.8030014	409
0	5500.910156	400.7000122	1403.569946	3.8905799	70.710701	2934.709961	34.9193993	27.5006008	1	70	223.6069946	409
0	10857.7002	35.8493996	1204.160034	1.83403	2842.969971	2514.459961	107.6220016	26.3747005	1	1	180.2779999	410
0	24274.5	61.3665009	100	0	16895.59961	150	217.6260071	3.1744201	1	86	0	411
0	12528.40039	102.5820007	640.3120117	2.76105	1746.420044	1345.359985	31.8878002	5.8410802	1	55	0	413
0	6184.660156	142.6329956	1552.420044	0	1965.959961	25921.5	333.04599	0.954845	1	84	0	413
0	7201.390137	169.5019989	500	2.3387799	1320.040039	7118.459961	125.1340027	136.1000061	1	87	0	413
0	7180.529785	513.8380127	500	3.4363501	300	12285.90039	20.3230991	3.44486	1	81	0	414
0	15689.5	198.7740021	806.2260132	3.31972	2711.550049	28152.5	231.5570068	2.63042	1	21	0	415
0	7200.689941	610.0360107	141.4210052	5.5637698	650	15889.7998	356.4960022	18.7024002	1	53	0	415
0	21476.69922	34.2276001	223.6069946	1.4469	2050.610107	3169.379883	333.4349976	4.4330401	1	87	0	415
0	13732.09961	284.803009	360.5549927	1.88861	254.951004	21893.19922	270.54599	7.5311198	1	83	158.1139984	415
0	9489.469727	176.3079987	360.5549927	0.899317	360.5549927	8946.089844	43.221199	12.1869001	1	87	0	416
0	12929.40039	60.5307999	282.8429871	1.86865	1217.579956	6407.029785	293.5369873	5.0873299	1	89	0	416
0	8149.229981	183.348999	200	2.8334401	3296.209961	9073.169922	240.3500061	4.2961898	1	23	0	417
0	12520.7998	58.614399	412.3110046	0.289542	1185.329956	50	116.5090027	3.53791	1	89	0	417
0	19007.90039	215.7449951	921.9539795	2.73154	1308.630005	0	217.7059937	22.5538998	1	59	141.4210052	417
0	18531.09961	254.1730042	670.8200073	0.725448	1969.77002	0	146.1699982	11.0380001	1	30	100	418
0	18786.40039	66.7480011	300	2.5151	50	206.1549988	275.6480103	9.8629799	1	63	180.2779999	418
0	12808.2002	123.9199982	0	2.76004	1668.829956	7067.709961	88.9949036	2.54246	1	88	0	420
0	10324.7002	71.6447983	500	1.63517	335.4100037	7700.970215	43.152401	19.4524994	1	90	254.951004	420
0	12397.59961	252.7180023	800	3.59781	1104.540039	0	359.5939941	4.6008401	1	86	0	421
0	14415.59961	134.4850006	447.2139893	0.895984	1480.709961	21879	287.4559937	1.82934	1	88	0	421
0	17910.09961	392.4670105	1500	2.09196	2789.27002	6021.629883	306.9989929	4.31633	1	63	0	422
0	5255.470215	196.6369934	921.9539795	2.2644999	651.9199829	0	134.6909943	5.9137402	1	90	50	422
0	10617	479.4039917	0	1.04013	1140.180054	27136	42.1689987	28.1795006	1	73	111.8030014	422
0	3705.399902	239.0650024	500	2.25121	474.3420105	18860.5	110.0159988	3.3146701	1	78	0	423
0	9464.139648	272.1119995	100	2.4957199	2910.76001	19396.5	241.6990051	3.79445	1	82	0	423
0	10940.2998	443.1740112	0	0	100	14167	242.6999969	9.0887003	1	79	0	424
0	10860	443.1740112	0	0	150	14230.2002	242.6999969	9.0887003	1	82	0	424
0	12901.59961	536.9710083	412.3110046	0	1649.23999	10040.90039	299.2189941	1.07195	1	88	0	424
0	9386.160156	70.8864975	200	1.3487999	474.3420105	0	301.8399963	14.9646997	1	88	0	424
0	19076.69922	458.07901	0	2.63445	1884.810059	26874.59961	333.519989	14.4505997	1	73	0	425
0	16104.7002	483.4819946	100	0.832862	550	2722.590088	294.7170105	29.5624008	1	82	0	425
0	8805.679688	188.3619995	921.9539795	1.87517	950	8386	149.9589996	5.7690001	1	25	0	426
0	4601.089844	93.5777969	316.2279968	1.26922	2780.290039	17042.30078	189.8659973	21.2420998	1	87	200	426
0	4263.799805	234.121994	223.6069946	3.68086	1755.699951	0	167.3910065	13.6255999	1	89	250	426
0	20402.5	232.6759949	1200	1.50043	984.8859863	24397.59961	219.8059998	8.5209904	1	82	0	428
0	4204.759766	307.197998	282.8429871	2.6588399	254.951004	32869	22.9067993	7.6272602	1	88	0	428
0	20750.90039	232.6759949	1414.209961	1.50043	1346.290039	24545.19922	219.8059998	8.5209904	1	89	0	428
0	9602.080078	33.5749016	1166.189941	2.58408	2570.98999	4317.410156	322.1570129	18.3771	1	71	50	428
0	13438	147.4230042	100	2.1526301	1649.23999	29066.90039	146.8339996	6.68823	1	68	0	430
0	9741.660156	155.8829956	632.4559937	1.39516	777.8170166	0	214.2420044	10.9036999	1	86	0	430
0	23480.40039	30.2332001	412.3110046	0	1154.339966	4481.350098	121.7819977	2.8852	1	82	380.7890015	430
0	9300.540039	23.1163006	100	3.2666299	901.3880005	0	36.2248993	7.1213999	1	63	0	431
0	11030.90039	282.6690063	100	2.9030099	1686.709961	23950	260.1489868	3.3907101	1	88	150	431
0	22306.30078	192.5299988	223.6069946	3.1112001	8001.560059	16218	112.0680008	11.0258999	1	83	0	433
0	8628.44043	112.6959991	300	0.942922	6925.680176	7850	206.2050018	2.6568401	1	88	0	434
0	6514.600098	38.1908989	141.4210052	2.2693999	1511.619995	19591.59961	296.6749878	23.0923004	1	87	100	434
0	13354	178.5820007	200	1.36172	2450.51001	0	315.2420044	12.4250002	1	90	0	435
0	17913.40039	241.7740021	282.8429871	0.987044	2227.669922	20973.40039	104.8190002	12.2735004	1	92	400	435
0	6618.910156	75.6725006	707.1069946	0.864831	550	39610	192.7579956	15.9069004	1	88	0	436
0	6768.310059	85.4191971	100	3.0831699	2462.719971	10546.2002	194.404007	28.4988003	1	91	304.1380005	436
0	18478.40039	79.3936996	894.427002	2.4151101	715.8909912	23935.59961	295.2980042	2.43648	1	72	50	438
0	12831.59961	44.2542	640.3120117	2.82866	2013.079956	16977.90039	32.9262009	20.0641994	1	45	254.951004	439
0	6129.439941	58.2862015	316.2279968	2.7867899	3662.310059	26897.59961	91.7899017	10.1799002	1	79	0	440
0	7741.450195	91.322403	223.6069946	0.841043	5091.169922	0	280.4079895	1.12368	1	85	0	440
0	18867.19922	48.652401	360.5549927	1.77457	7343.700195	13322.59961	306.6900024	0.974974	1	86	0	440
0	13669.2998	378.131012	316.2279968	0.259639	3739.649902	141.4210052	339.697998	26.8327007	1	82	250	440
0	16155.5	101.8610001	282.8429871	2.1997499	1414.209961	9525.889648	123.9300003	10.2945004	1	85	380.7890015	440
0	9069.730469	273.0230103	200	1.99256	100	3298.479981	244.4400024	26.9321995	1	81	50	441
0	26283.5	67.9179993	100	2.92172	583.0949707	6245.200195	115.2529984	20.9622993	1	78	70.710701	442
0	26061.80078	67.9179993	200	2.6962299	901.3880005	6020.799805	115.2529984	16.0263996	1	91	141.4210052	442
0	4410.220215	71.384697	565.6849976	1.49643	1200	0	259.4790039	9.5269899	1	82	320.1560059	442
0	22945.59961	137.3470001	500	2.0048201	2152.320068	23573.40039	166.1589966	5.3007102	1	84	0	443
0	9546.200195	65.8423004	728.0109863	0.758651	1879.48999	16554.80078	168.4799957	6.0242801	1	53	0	444
0	25920.80078	53.3723984	721.1099854	0	412.3110046	1566.050049	50.7928009	5.1052699	1	89	100	444
0	21225	332.3760071	905.5390015	0.949435	1200	50	259.9509888	4.6552401	1	28	0	445
0	8854.94043	214.8699951	100	1.63587	1430.030029	0	93.6151962	9.1112099	1	47	0	445
0	4614.109863	81.7325974	141.4210052	0.404508	3253.459961	0	239.3699951	6.9951901	1	80	100	447
0	16124.5	290.1849976	800	1.05185	2055.479981	2280.899902	218.701004	10.0264997	1	85	0	448
0	13692.7002	130.0899963	200	2.33638	1711.719971	0	164.0019989	7.06387	1	88	0	450
0	8919.639648	320.855011	223.6069946	0.13853	8462.419922	6456.970215	119.348999	0.395216	1	90	0	450
0	21098.30078	232.7189941	300	0	300	16826.80078	102.6529999	2.3598199	1	56	0	451
0	7762.089844	615.3010254	412.3110046	1.5716	3919.5	23629.19922	22.5508995	10.1402998	1	89	0	452
0	13935.90039	66.8590012	700	2.0207701	471.6990051	14357.09961	263.9599915	21.1963005	1	79	180.2779999	453
0	18110.80078	117.5960007	707.1069946	1.43211	602.0800171	10315.2998	145.272995	46.3879013	1	89	320.1560059	453
0	19383	70.7583008	1253	0.952371	500	9325.370117	86.6531982	6.5391202	1	77	0	455
0	12619.40039	309.605011	300	2.1015401	150	801.5609741	336.6820068	28.5622005	1	89	50	455
0	11268.09961	150.6029968	921.9539795	0	1833.709961	23344.09961	297.8970032	8.1125298	1	88	0	457
0	5315.069824	35.9766998	200	1.27026	1950	13937.7998	210.1239929	17.3735008	1	4	158.1139984	457
0	18278.90039	80.4093018	200	1.15527	4530.450195	28980	322.3859863	1.7658499	1	80	0	458
0	14492.09961	77.4261017	282.8429871	2.3908899	2258.870117	1500.829956	284.4700012	32.4471016	1	87	0	458
0	4501.109863	69.9949036	223.6069946	1.46474	2015.560059	460.9769897	158.6109924	7.8070102	1	90	0	458
0	3667.419922	130.8589935	824.6209717	4.4517798	180.2779999	0	123.038002	80.0389023	1	86	0	459
0	5478.140137	378.0409851	200	1.02615	111.8030014	11704.40039	121.4560013	3.7371299	1	84	50	460
0	8363.009766	207.0299988	761.5770264	0.584578	2250	4779.379883	226.9750061	9.7063303	1	88	50	461
0	1360.150024	101.6449966	509.9020081	3.62993	1303.839966	0	173.9429932	9.9661102	1	89	353.553009	462
0	19037.90039	346.9960022	100	0.546227	212.1320038	26073.80078	305.7130127	12.4195995	1	40	50	464
0	16826.80078	233.5619965	100	1.91827	0	7478.299805	113.8389969	21.6273003	1	88	380.7890015	464
0	5608.029785	67.3026962	1414.209961	1.76986	250	13124.90039	236.3860016	37.6010017	1	86	50	465
0	19516.09961	261.1900024	447.2139893	0	400	24167.69922	289.7189941	8.0544901	1	83	0	466
0	670.8200073	50.1237984	707.1069946	0.843953	550	20236.19922	217.7660065	22.6266003	1	58	291.5480042	466
0	21035.40039	176.8309937	141.4210052	0.735849	2750	10844.90039	214.8619995	13.5595999	1	88	0	467
0	11843.09961	293.2340088	141.4210052	2.2286601	948.6829834	5850	84.3878021	7.3315001	1	59	304.1380005	467
0	13495.2002	33.6604996	282.8429871	0.867769	1581.140015	8950.55957	172.427002	0.955316	1	70	50	468
0	13507.40039	314.868988	670.8200073	1.7986	3314.360107	5724.509766	218.4179993	3.8227999	1	55	0	469
0	14040.7002	158.0769958	412.3110046	1.92066	1557.23999	0	85.5095978	7.06387	1	76	0	472
0	13631.2002	156.4250031	640.3120117	1.18241	3336.540039	9073.730469	176.276001	3.9475999	1	81	0	472
0	16861.80078	53.0029984	608.276001	1.77896	2415.060059	1000	57.7521019	2.88024	1	83	364.0050049	472
0	25740.19922	161.9839935	100	2.7372601	7113.720215	15050	121.6750031	17.3523998	1	86	291.5480042	473
0	11363.5	422.9089966	316.2279968	2.76034	1320.040039	100	34.2156982	11.7312002	1	51	0	474
0	7376.310059	370.6560059	700	1.28681	1656.800049	583.0949707	304.1140137	9.5458403	1	55	70.710701	474
0	15715.59961	87.0614014	1166.189941	3.41137	1261.939941	11416.2998	57.7136002	10.9417	1	91	0	475
0	20500	595.9030151	100	1.80132	1721.920044	8000.160156	19.5765991	2.75282	1	8	0	476
0	23455.69922	515.5579834	282.8429871	1.0961699	3342.530029	0	63.8246994	3.39447	1	90	0	476
0	9109.339844	340.6300049	316.2279968	1.25032	6105.729981	0	70.9744034	23.0419006	1	71	50	476
0	15966.5	198.7519989	632.4559937	2.35746	650	14736.2998	235.6369934	1.49312	1	89	0	478
0	9600.519531	237.9929962	200	1.4569	2549.51001	0	23.0254993	4.19554	1	77	0	479
0	19167.19922	37.9119987	223.6069946	0.303359	12796.59961	8500	233.8419952	0.133764	1	86	0	479
0	13865.7998	390.3609924	707.1069946	2.88309	3950	9393.879883	319.6530151	8.2822104	1	89	223.6069946	479
0	19039.40039	125.6380005	1264.910034	1.53652	1500	13013.90039	296.1229858	31.7653999	1	86	282.8429871	479
0	16762.19922	433.9769897	538.5159912	1.8168401	403.1130066	9244.730469	309.8059998	5.7978601	1	82	0	480
0	18588.40039	320.1109924	583.0949707	2.5775199	8777.959961	0	157.1349945	5.1463699	1	83	70.710701	480
0	10628.2998	243.7830048	447.2139893	2.4019301	4229.069824	11761.7998	187.0010071	5.5325699	1	89	100	480
0	13806.2002	88.4553986	223.6069946	0.957705	1476.479981	4639.229981	99.3275986	1.89326	1	64	0	481
0	8487.639648	269.6990051	316.2279968	1.1900001	206.1549988	13287.7002	104.3280029	4.10502	1	0	50	481
0	13624.2002	182.4129944	509.9020081	0.613807	4103.660156	4314.220215	163.7059937	4.2476602	1	89	0	482
0	20181.69922	225.4349976	0	1.37075	6198.390137	0	278.947998	6.1363101	1	86	0	483
0	15023.2998	219.8139954	200	1.0704401	1300	9138.929688	122.3050003	0.446158	1	89	0	484
0	14221.5	707.2529907	632.4559937	0.896444	5486.569824	16337.09961	358.1220093	0	1	88	0	485
0	8556.280273	123.7460022	1421.27002	2.5041299	4300	1379.310059	19.4400005	7.2644801	1	12	50	487
0	16490.59961	200.6300049	0	1.01309	200	6877.859863	239.7440033	14.8542995	1	89	320.1560059	487
0	16180.5	200.6300049	400	1.01309	550	6834.649902	239.7440033	14.8542995	1	81	353.553009	487
0	20480.5	589.3880005	1264.910034	2.2895501	5540.979981	13855.7998	20.8264008	13.8828001	1	85	0	489
0	11197.2998	146.9250031	282.8429871	1.40688	1030.780029	27152.59961	68.3049011	5.3942599	1	68	111.8030014	489
0	21303.80078	300.0910034	1000	2.20716	6293.850098	14401.40039	220.4259949	22.7339001	1	86	141.4210052	489
0	12625.40039	256.3680115	223.6069946	0.771418	2835.929932	11226.09961	158.0390015	0.551731	1	86	0	490
0	17700.30078	183.0399933	721.1099854	2.98031	2300	7547.52002	227.473999	26.6394005	1	88	100	490
0	19411.59961	183.298996	141.4210052	1.38794	1096.589966	30237.59961	186.5249939	0.537137	1	86	0	492
0	29200	34.8457985	100	1.192	20515.40039	0	225	0.23563	1	85	0	493
0	6841.049805	555.2470093	848.5280151	1.79787	1513.27002	26417.09961	344.3670044	2.60006	1	89	0	493
0	11275.2002	16.0799007	538.5159912	1.72148	6767.02002	2909.040039	345.4660034	0.619989	1	92	0	494
0	12855	145.2400055	640.3120117	1.04983	3043.850098	7085.899902	278.2969971	4.2295299	1	85	0	495
0	21600	34.2355003	223.6069946	0.981644	650	223.6069946	113.2990036	30.2898998	1	86	0	495
0	9765.240234	126.3270035	500	0	1866.819946	0	221.7599945	10.7426004	1	88	0	496
0	16440.19922	56.5848007	100	0.808497	150	6889.299805	241.2070007	10.4159002	1	88	0	496
0	9972.459961	305.9849854	600	0	3257.300049	14852.40039	253.7539978	1.39465	1	89	0	496
0	38250.80078	56.7428017	200	0.0608428	3403.310059	0	246.4850006	0.0229165	1	86	0	497
0	16436.80078	294.8129883	1421.27002	2.4117601	1733.48999	0	40.0728989	1.6586601	1	67	0	498
0	13262	200.6349945	600	2.69924	1931.969971	0	48.1945992	7.0258698	1	46	50	498
0	13894.59961	205.7160034	781.0250244	0.228218	2956.77002	3488.550049	137.4440002	10.2884998	1	89	300	498
0	16456	288.4970093	447.2139893	5.8498702	291.5480042	36925.60156	84.3594971	21.2402	1	37	0	499
0	14169.2998	347.927002	894.427002	0.967943	1649.23999	0	154.5370026	11.0908003	1	87	50	499
0	17020.59961	288.4970093	316.2279968	5.8498702	50	37409	84.3594971	6.7109299	1	17	180.2779999	499
0	28194	214.5939941	500	2.2755799	1411.560059	6068.979981	124.3399963	2.36534	1	82	0	501
0	15849.2998	54.6044998	700	1.1966701	1141.27002	1504.160034	21.9745007	4.8729	1	87	0	501
0	5800	189.8820038	100	0.865571	1025.910034	10018	167.9609985	1.56598	1	87	0	501
0	5217.279785	70.6895981	100	0.315084	5407.859863	0	243.2250061	17.4120998	1	82	141.4210052	501
0	1802.780029	52.9606018	2061.550049	3.4846499	1453.439941	0	249.0339966	9.8732004	1	80	0	502
0	9625.490234	396.0589905	509.9020081	3.13076	2530.320068	16658.69922	60.6422997	2.30724	1	86	0	502
0	5980.799805	147.3190002	400	1.14183	2454.590088	29124	160.1450043	3.6152101	1	55	0	503
0	16900.90039	212.5559998	400	1.35412	1662.079956	0	124.5579987	5.44906	1	72	0	503
0	21927.19922	25.8831997	200	0	13330.5	7311.979981	258.0239868	0.071843	1	70	0	504
0	20260.80078	308.678009	1236.930054	0.839019	2059.129883	0	346.92099	3.2567899	1	88	0	504
0	23984.19922	197.4299927	509.9020081	0.826788	3076.120117	1990.599976	116.5650024	14.8011999	1	39	0	505
0	30200.19922	336.2200012	1931.319946	2.54983	1341.640015	13503.2998	65.5428009	0.391114	1	86	0	506
0	6946.220215	70.5699005	400	1.87644	6393.160156	13118.7002	164.1139984	14.0642004	1	88	0	506
0	11011.40039	134.8809967	360.5549927	2.2070799	3359.320068	12058.7002	157.8910065	0.63449	1	65	403.1130066	506
0	5000	550.8850098	538.5159912	2.39042	1491.640015	1123.609985	331.3609924	4.9813299	1	11	0	508
0	15820.2002	462.2640076	1627.880005	3.14065	2198.290039	0	40.7514992	1.82138	1	67	0	508
0	3982.459961	302.3680115	509.9020081	1.5874799	680.0739746	21882.90039	77.0574036	1.55194	1	77	0	509
0	10357.59961	328.7099915	1204.160034	1.02384	738.2410278	0	192.3390045	1.5142699	1	86	0	510
0	11014.5	456.0589905	424.2640076	0.964502	1671.079956	0	253.1790009	2.0852699	1	11	0	512
0	15633.90039	127.3389969	316.2279968	0.844248	1523.979981	9873.700195	147.2250061	6.7946801	1	81	0	512
0	7610.52002	252.5659943	360.5549927	2.7232001	1185.329956	7826.240234	116.2590027	5.8250699	1	83	0	512
0	18263.09961	74.8506012	500	0.806902	1054.75	0	282.5090027	0.844754	1	85	0	513
0	6628.729981	476.7479858	223.6069946	0	4770.740234	40962.5	30.8668003	4.0813098	1	76	0	515
0	7741.450195	263.2860107	848.5280151	0.857403	874.6430054	4293.310059	256.0350037	6.1004701	1	91	50	516
0	7000	10.9162998	100	1.29406	2735.419922	5602.899902	36.0475006	0.0088607	1	41	0	519
0	7500	186.746994	583.0949707	3.87602	884.5900269	15361.7998	336.6340027	8.9176502	1	87	0	519
0	10846.2002	108.2229996	300	0	4252.060059	18952.80078	283.8240051	17.7996998	1	80	0	521
0	14755.7002	330.2349854	984.8859863	2.74806	4341.660156	0	290.7850037	5.1925101	1	86	0	521
0	20900	148.1849976	670.8200073	0	1167.26001	34911.10156	102.0739975	1.44752	1	89	70.710701	521
0	15116.90039	61.3484001	1000	0	1929.380005	23212.30078	107.2639999	0.0396234	1	85	0	522
0	14616.7998	222.0610046	223.6069946	1.7206	850	14983.2998	254.8650055	0.708905	1	75	0	523
0	18352.09961	517.0629883	282.8429871	1.01917	696.4190063	28825.69922	48.4473991	4.2090101	1	91	111.8030014	523
0	9900	699.3790283	424.2640076	1.29368	1431.780029	11336.90039	356.3479919	4.5838399	1	80	150	523
0	10178.90039	716.223999	1216.550049	0.984876	2232.149902	18337.09961	11.7487001	7.9127102	1	80	0	524
0	3231.100098	181.0039978	300	1.1690201	70.710701	16317.5	56.3098984	3.0239799	1	78	0	526
0	1612.449951	167.1490021	583.0949707	2.2342801	1408.01001	602.0800171	247.3059998	1.75881	1	83	50	526
0	23063.80078	243.2380066	400	0.95307	4530.450195	23091.19922	253.2830048	7.9438	1	85	0	527
0	21555.69922	174.2599945	848.5280151	2.41137	721.1099854	6439.910156	29.8843002	23.5405006	1	86	320.1560059	527
0	5315.069824	168.6210022	989.9500122	0.419225	1382.930054	3153.169922	264.9079895	4.9762301	1	87	0	528
0	2039.609985	756.4050293	0	0.593751	550	0	10.9228001	40.2689018	1	72	0	529
0	15438.2998	83.6959	1208.300049	1.1331	801.5609741	3250	231.3399963	5.5981002	1	72	0	530
0	8183.52002	477.7430115	223.6069946	1.02597	2192.030029	1303.839966	21.5123997	17.5681	1	74	0	530
0	5777.540039	172.6690063	400	2.26334	3628.02002	18734.09961	79.8880005	12.9066	1	84	0	531
0	20359	304.1380005	1166.189941	0	1772	17800	121.5350037	1.0943	1	74	0	532
0	16548.40039	92.6334	707.1069946	1.6380399	680.0739746	0	126.0139999	2.53846	1	86	0	532
0	7003.569824	629.0209961	761.5770264	3.4502699	3712.139893	20724.69922	36.7733002	27.5946007	1	7	430.1159973	532
0	14340.2002	184.8840027	2158.699951	0.72237	2369.070068	18488.90039	318.0889893	0.364236	1	84	0	533
0	23012.40039	319.1149902	1081.670044	1.77169	3764.639893	2147.669922	49.8035011	2.8966	1	85	0	533
0	16651.69922	171.897995	600	0.759604	5394.899902	1741.410034	321.1319885	4.2392402	1	16	50	533
0	15633.90039	103.8820038	300	2.58849	4767.600098	4501.390137	41.0817986	6.5262599	1	85	0	534
0	15697.5	103.8820038	300	2.58849	4866.209961	4481.350098	41.0817986	6.5262599	1	86	0	534
0	12753.40039	282.1130066	509.9020081	0	5873.879883	6226.759766	170.5379944	5.04351	1	80	158.1139984	534
0	13797.5	633.0219727	200	0	2500	11860.90039	42.2737007	22.3026009	1	84	111.8030014	537
0	9404.790039	165.0780029	200	0.0529267	1850	16682	306.197998	0.518931	1	87	0	538
0	18652.59961	340.1990051	854.4000244	0.0500619	10420.2002	1202.079956	51.2503014	2.88276	1	67	111.8030014	539
0	13244.2002	110.961998	921.9539795	0.880274	1550	4334.169922	232.0160065	13.8722	1	78	70.710701	540
0	15617	128.9029999	921.9539795	1.92493	1225.77002	7133.200195	254.1869965	1.37599	1	69	0	544
0	25083.90039	54.3568001	223.6069946	1.29415	19581.19922	2890.070068	191.7929993	0.0005999	1	87	0	544
0	11458.59961	110.9530029	500	1.42843	4026.469971	14243	124.7779999	6.25317	1	40	50	547
0	25192.5	64.9403992	1972.310059	1.9213001	2651.889893	17438	168.1109924	2.4867001	1	50	0	548
0	21095	322.0499878	1300	1.99493	502.493988	7640.029785	28.1063004	5.3031001	1	23	316.2279968	549
0	15179.59961	392.9989929	100	2.52772	921.9539795	460.9769897	10.0910997	14.9636002	1	85	0	550
0	4545.330078	257.3160095	608.276001	1.94074	1990.599976	8194.209961	250.677002	4.9991002	1	91	0	551
0	15867.59961	362.7130127	300	1.7252899	4841.75	5685.950195	114.8939972	3.3508799	1	88	50	551
0	25744.90039	304.2969971	1442.219971	1.73084	1421.27002	0	329.4440002	3.01669	1	84	100	551
0	16573.80078	622.2130127	1118.030029	1.14595	4654.299805	4844.839844	289.6539917	24.4305992	1	11	0	555
0	24363.30078	177.654007	700	1.84958	3905.120117	0	85.0607986	3.00422	1	80	0	556
0	9860.019531	285.3729858	282.8429871	0.766962	403.1130066	11618.09961	71.7605972	3.9410901	1	82	0	556
0	7017.830078	203.5059967	316.2279968	1.9929399	5139.310059	19209.69922	145.2440033	3.2054601	1	89	0	556
0	22912	127.2730026	300	1.45454	2337.729981	15113.7002	103.4430008	10.1265001	1	83	0	558
0	3807.889893	246.8009949	632.4559937	2.6421299	2015.560059	31940.09961	150.3379974	6.4063902	1	90	0	558
0	12050.7002	515.0750122	670.8200073	2.4839799	1905.910034	24329.80078	331.480011	26.7176991	1	14	50	558
0	23785.69922	96.8342972	300	0.808399	18700.09961	3930.01001	273.0130005	0	1	82	0	560
0	18930.69922	124.7939987	447.2139893	1.21286	782.6240234	4420.410156	200.0559998	10.0847998	1	86	1300	560
0	13743.7002	202.253006	721.1099854	0.778945	761.5770264	7385.459961	118.6480026	4.1388001	1	87	0	561
0	24961	90.0350037	700	0.430617	20250	2651.889893	216.4689941	0.0114794	1	64	0	562
0	23994.19922	65.9391022	583.0949707	0	20173.80078	3720.550049	204.7169952	0	1	88	0	562
0	24007.09961	65.9391022	500	0	20062	3764.310059	204.7169952	0	1	89	0	562
0	16140	172.0180054	600	0	1622.5	20166.90039	331.20401	0.371544	1	89	0	564
0	15741	172.0180054	854.4000244	1.55158	1372.949951	20070	331.20401	0.371544	1	90	0	564
0	14241.09961	388.6289978	412.3110046	1.2539001	3575.610107	24012.69922	242.0379944	28.7213001	1	80	50	565
0	13146.90039	178.6049957	806.2260132	0.897704	5481.790039	7733.689941	16.3318005	8.13904	1	15	0	569
0	13800	437.3330078	806.2260132	1.6720001	2651.889893	1118.030029	312.4949951	2.98369	1	61	0	570
0	10855.90039	492.4890137	360.5549927	1.08056	5716.859863	26536.90039	300.7539978	6.35781	1	87	223.6069946	570
0	20044.19922	495.8930054	900	0.93145	1253.98999	32379	261.1579895	1.1662199	1	20	0	571
0	4940.649902	712.5720215	538.5159912	5.1280799	3276.050049	24418.19922	348.8710022	3.99224	1	20	0	573
0	13665.2998	138.0200043	1360.150024	2.17663	1691.890015	11856.7002	182.1710052	5.5732098	1	28	100	573
0	26223.09961	335.9089966	1140.180054	2.26864	4783.569824	1767.77002	166.8659973	0.764995	1	90	0	574
0	1400	555.5059814	509.9020081	0.125969	761.5770264	16433.59961	342.1960144	10.5225	1	39	0	577
0	25156.30078	197.5829926	1236.930054	1.6827	2015.560059	7747.580078	135	0.969637	1	87	0	578
0	18855.80078	261.6589966	509.9020081	0	4563.439941	26891.69922	124.072998	0.335648	1	86	0	579
0	6576.470215	251.2449951	948.6829834	1.80928	1990.599976	13395.90039	339.5280151	1.84341	1	84	70.710701	580
0	12170.90039	128.8139954	223.6069946	1.8885601	2469.820068	8478.94043	193.0460052	1.22126	1	52	0	581
0	4346.259766	262.552002	1400	2.15572	3150	14036.09961	232.2940063	10.4610996	1	86	0	582
0	16492.40039	252.4329987	824.6209717	2.68016	2330.77002	19109.40039	302.7579956	13.7052002	1	63	50	583
0	27060.09961	340.8250122	282.8429871	1.00152	1600	0	123.6900024	4.4972701	1	26	50	584
0	23591.5	182.2169952	500	1.47262	2324.330078	13579.59961	150.7250061	19.4853992	1	85	250	587
0	3580.5	364.2550049	640.3120117	1.04626	2654.23999	39690.19922	288.7529907	2.60077	1	78	0	588
0	16405.5	129.4019928	360.5549927	1.0499099	3108.860107	9417.669922	168.576004	9.8064699	1	81	0	589
0	11353.40039	730.0739746	1100	1.06352	1884.810059	0	1.82409	2.6615701	1	85	0	590
0	18436.09961	167.2819977	800	2.4939799	3968.939941	0	327.118988	2.44064	1	86	0	590
0	5300.939941	282.0910034	509.9020081	0.814127	4569.740234	6911.040039	276.2869873	2.15136	1	72	0	591
0	3400	309.4719849	200	3.20222	4409.649902	15366.40039	99.0903015	3.94261	1	83	0	592
0	6670.830078	178.7559967	400	1.70883	2995.409912	15464.90039	48.7153015	2.76649	1	84	0	592
0	20348.19922	519.8900146	1392.839966	4.9976902	1990.599976	6346.060059	356.4549866	0.166242	1	81	0	595
0	10336.7998	190.9250031	583.0949707	0	3138.469971	3488.550049	284.0539856	0.155009	1	74	0	596
0	7220.109863	475.3039856	700	1.0010099	5161.399902	26812.80078	338.447998	7.4346099	1	84	0	597
0	9340.769531	99.2727966	860.2329712	1.23246	2057.300049	2530.320068	65.8832016	4.8091602	1	79	0	598
0	5142.959961	593.9849854	670.8200073	1.64501	4802.339844	30874.09961	357.6229858	13.0664997	1	88	0	598
0	12614.7002	241.1029968	282.8429871	2.03282	4066.02002	14285.40039	278.3930054	6.6939201	1	24	0	607
0	33952.5	103.2730026	1941.650024	1.76993	2990.820068	9227.269531	13.3459997	6.8960199	1	44	0	609
0	7810.25	442.7340088	223.6069946	0.562181	1096.589966	29780.69922	13.3512001	4.2007899	1	88	0	609
0	10384.59961	148.8509979	316.2279968	0.592408	4563.439941	8190.540039	203.4049988	0.3095	1	89	0	611
0	17392.5	545.4240112	761.5770264	0.971864	3050	7647.390137	318.644989	3.1154101	1	2	0	614
0	13532.59961	66.4962997	1264.910034	3.06534	6723.279785	13669.2998	74.1343002	3.2128699	1	85	0	614
0	14632.2002	400.0490112	565.6849976	0.963978	884.5900269	16659.09961	329.42099	3.7532599	1	86	0	615
0	4604.350098	94.2767029	1676.310059	1.15925	3553.169922	42698.5	198.1260071	0	1	57	0	616
0	15274.2002	194.4259949	565.6849976	0	427.2000122	30915.19922	101.9899979	3.8016601	1	30	0	618
0	16352.7002	269.1010132	1216.550049	5.2620502	2898.709961	3922.370117	316.2189941	1.2154599	1	82	0	624
0	13179.5	154.947998	100	1.04061	7490.830078	23847.30078	252.8970032	2.47996	1	89	0	624
0	14092.90039	306.6879883	200	0.988104	2651.889893	20942.59961	132.3159943	1.87683	1	87	0	627
0	12720.09961	331.4890137	400	1.21304	2851.75	9008.049805	139.0859985	20.3325996	1	85	300	627
0	4161.729981	83.3989029	1019.799988	0.536776	1422.150024	0	167.1640015	2.4689801	1	74	0	628
0	11360	372.9869995	806.2260132	1.33876	3100	16572.59961	105.8030014	8.13867	1	89	0	628
0	10278.59961	411.6679993	100	2.4152501	3600.350098	17819.40039	257.82901	25.4172993	1	78	50	628
0	17280	350.0239868	1360.150024	1.33278	2638.659912	7630.529785	288.0830078	3.5275199	1	80	111.8030014	628
0	11250.7998	148.5890045	200	2.1094	2768.120117	26120.5	11.7779999	4.0234098	1	5	0	632
0	5141.979981	678.4249878	412.3110046	2.9944799	2433.100098	23816.5	336.5950012	11.3318005	1	77	180.2779999	634
0	8372.570313	335.1109924	1204.160034	1.23808	1379.310059	28216	319.4299927	11.6618004	1	5	300	643
0	18478.40039	343.696991	200	3.3429201	1176.859985	13701.09961	342.7590027	2.5453801	1	84	0	644
0	10655	571.4730225	200	3.1471	460.9769897	6824.220215	345.0050049	145.4250031	1	43	0	646
0	4875.450195	275.7260132	300	0.319942	3700	12768	292.7139893	5.2795901	1	83	150	648
0	6806.609863	49.1483994	948.6829834	1.09084	1128.050049	3739.649902	114.7519989	7.7279301	1	84	111.8030014	651
0	12671.59961	160.746994	1100	0.883194	4208.620117	10012.09961	236.3099976	0.444305	1	66	0	652
0	3511.409912	446.1380005	1552.420044	2.3643601	4313.350098	14483.2002	41.1646996	3.3768001	1	88	50	658
0	7387.830078	244.7140045	921.9539795	1.45301	4957.069824	1941.650024	304.7909851	0.20201	1	81	0	659
0	15255.2002	256.3359985	860.2329712	0.66572	3938.590088	9254.19043	307.8110046	5.95504	1	45	0	669
0	9900	110.689003	400	1.00863	4713.009766	17387.69922	128.7899933	7.2456002	1	87	0	669
0	17189.80078	241.6589966	1600	1.52634	3820.01001	2581.179932	181.2259979	0.90488	1	76	0	672
0	12901.59961	478.9159851	984.8859863	2.71685	1202.079956	6257.200195	303.0559998	1.81262	1	83	0	672
0	12090.5	724.3189697	707.1069946	0.0984518	2941.090088	5700	45	2.0339701	1	16	50	683
0	12376.2002	589.6199951	500	1.3999	3420.530029	8697.410156	46.9748993	8.8323898	1	85	0	686
0	9326.30957	248.8999939	1200	2.3016701	1570.030029	4617.899902	303.1109924	1.75945	1	64	0	692
0	14673.09961	391.9190063	2200	1.11439	3004.159912	8700	308.0190125	2.13815	1	55	0	695
0	14582.5	90.5371017	1500	2.18048	1981.160034	10850	124.4789963	2.2106199	1	40	100	703
0	16888.5	207.7700043	806.2260132	3.03353	4220.189941	12678.5	182.802002	1.07778	1	86	111.8030014	703
0	33045.60156	97.1548996	565.6849976	0.608196	6604.729981	0	223.8379974	1.14943	1	87	0	774
0	20806	451.8760071	509.9020081	0.325026	6201.810059	12707.7002	39.3917007	11.1216002	1	84	0	851
0	0	304.8680115	200	0.2456	1850	0	281.098999	118.2959976	1	42	960.4689941	8
0	2668.330078	97.3331985	1838.479981	1.40283	150	0	91.3321991	59.4091988	1	83	680.0739746	31
0	11148.5	311.4670105	100	2.0609601	1000	921.9539795	309.2319946	2.6408601	1	88	0	37
0	2879.23999	121.1740036	141.4210052	0.876551	1106.800049	4571.930176	135	5.0854001	1	85	291.5480042	47
0	200	14.7277002	565.6849976	1.45479	550	0	285.3680115	68.4339981	1	37	111.8030014	48
0	2236.070068	301.0230103	424.2640076	6.7203999	1767.77002	5444.720215	152.1029968	31.1445007	1	17	850	57
0	17300.30078	320.4790039	100	1.5770299	900	3713.830078	345.9639893	16.5457001	1	31	0	59
0	4186.879883	44.9230003	141.4210052	1.42849	1170.469971	0	72.1212997	64.6392975	1	81	0	59
0	10439.2998	490.2690125	0	7.3178401	1626.349976	3847.080078	33.6901016	40.6295013	1	89	0	61
0	17102.59961	539.9140015	100	2.31566	565.6849976	2941.090088	20.0951996	11.0804005	1	85	250	61
0	5923.680176	343.131012	282.8429871	2.86654	2952.959961	1876.829956	156.8009949	16.6352997	1	83	0	64
0	18821.5	242.2940063	223.6069946	0	850	21906.19922	28.1415997	3.0127399	1	89	0	66
0	0	154.2129974	282.8429871	3.37516	1274.75	0	199.4400024	509.3009949	1	86	0	70
0	24464.09961	61.4267006	1204.160034	0.571634	2522.399902	27515.30078	112.7509995	12.5541	1	87	50	70
0	6432.729981	131.5200043	300	0.975175	1491.640015	13364.2998	84.2893982	19.6212006	1	29	0	73
0	4940.649902	97.8466034	223.6069946	2.6217101	1004.98999	9888.629883	95.5274963	25.2441006	1	84	254.951004	73
0	7495.330078	80.1557999	1529.709961	3.4361701	1741.410034	4457.859863	294.8139954	24.8052006	1	76	715.8909912	73
0	0	93.7649994	1700	4.7062802	1520.689941	12209	159.2279968	126.6709976	1	81	141.4210052	74
0	860.2329712	144.1710052	412.3110046	3.5669899	707.1069946	0	270	33.3574982	1	44	0	77
0	8631.339844	291.8160095	360.5549927	0.119287	0	14750	90	64.1819	1	61	291.5480042	77
0	6029.930176	111.072998	400	0.929875	3869.429932	8202.44043	310.9140015	27.2042007	1	79	0	79
0	1000	32.0853004	0	0	2750	14865.5	327.5289917	4.1753502	1	74	0	81
0	0	23.1594009	0	1.55607	1372.949951	14416	138.7149963	636.6820068	1	52	0	82
0	16747.5	123.9980011	100	1.4155	1006.229981	70.710701	262.5690002	12.1004	1	77	0	82
0	29051.19922	169.8190002	2500	0.970742	4354.600098	13098.2002	135	0.383414	1	82	353.553009	82
0	424.2640076	106.4599991	806.2260132	0	776.2089844	0	113.1989975	65.6884995	1	87	70.710701	88
0	15061.5	279.1180115	100	4.6958098	291.5480042	10102.7002	284.4899902	61.1736984	1	34	111.8030014	90
0	424.2640076	311.7120056	282.8429871	2.2868199	600	7609.529785	60.1240005	42.428299	1	65	212.1320038	90
0	632.4559937	124.9850006	2100	3.08991	1450	6370.640137	111.6559982	42.9458008	1	10	0	91
0	1140.180054	285.4150085	141.4210052	0.286428	961.7689819	6762.399902	325.6199951	28.5291996	1	44	0	91
0	0	304.79599	1414.209961	0	223.6069946	8960.049805	82.2348022	145.3800049	1	21	304.1380005	91
0	6811.75	58.5243988	2408.320068	0	1077.030029	1476.479981	259.756012	15.6365004	1	90	447.2139893	91
0	1140.180054	186.8220062	1923.540039	1.9171799	3700	0	234.1970062	34.3698006	1	71	180.2779999	95
0	6519.200195	464.2449951	100	1.94115	559.0170288	13611.09961	341.5650024	20.5506001	1	79	1724.089966	95
0	23904	296.4670105	300	0	2000	27994.19922	135	1.23334	1	84	0	97
0	11629.7002	316.4330139	400	0.273365	989.9500122	2353.719971	118.3010025	7.97016	1	86	0	97
0	15786.7002	586.2789917	200	1.47469	1990.599976	0	5.04245	1.3175499	1	81	0	98
0	18191.5	111.6920013	360.5549927	0.723041	424.2640076	0	284.0360107	6.1605601	1	81	291.5480042	98
0	20238.80078	172.2749939	565.6849976	1.50394	2786.570068	0	260.5379944	9.5155201	1	87	0	99
0	8246.209961	834.625	360.5549927	1.40848	100	27266.09961	349.9920044	42.4785995	1	69	320.1560059	99
0	10183.2998	474.5690002	0	2.4201701	300	34122.39844	18.4349003	233.1940002	1	64	986.1539917	99
0	10850.2998	526.7000122	100	1.50939	3661.969971	5374.479981	335.5559998	5.0625	1	66	50	100
0	3705.399902	55.5583992	400	0	2202.27002	8983.599609	312.1380005	34.3221016	1	81	111.8030014	101
0	12401.59961	181.3079987	707.1069946	1.72263	1614	9870.410156	121.7590027	3.27333	1	82	403.1130066	101
0	22167.80078	304.9500122	282.8429871	2.03947	1386.540039	9382.030273	296.5650024	11.4919996	1	37	0	102
0	6300	397.8819885	0	1.55072	608.276001	16582.59961	350.5379944	254.871994	1	65	0	102
0	9391.490234	51.3744011	1081.670044	0.405409	4800.259766	0	300.401001	11.2945995	1	90	0	102
0	100	372.7340088	100	2.3387301	50	14166.2002	135	320.375	1	79	403.1130066	104
0	11183	19.5496998	424.2640076	1.44958	1170.469971	0	220.5149994	2.1718199	1	28	2110.090088	104
0	12662.5	45.8395996	100	0.626273	715.8909912	0	318.1799927	1.4781801	1	69	0	105
0	8956	441.5589905	282.8429871	1.68757	3550	12828.2002	284.0360107	5.6732502	1	82	50	106
0	282.8429871	95.2080002	707.1069946	6.75458	750	3461.570068	187.2059937	78.0145035	1	90	0	107
0	7731.75	100.6080017	3245	1.20121	1044.030029	1297.109985	280.6849976	13.1408005	1	88	492.4429932	108
0	0	363.6289978	1456.02002	6.57761	100	0	120.9639969	654.5490112	1	27	141.4210052	109
0	1019.799988	121.6829987	500	3.6708701	158.1139984	19440.69922	291.3710022	106.6159973	1	68	212.1320038	109
0	18191.5	173.0549927	141.4210052	0.9961	4986.229981	1131.369995	248.1990051	4.5623698	1	83	0	110
0	7071.069824	703.552002	223.6069946	2.7765801	100	23534.19922	30.9638004	34.296299	1	82	223.6069946	110
0	3041.379883	493.3039856	200	3.299	70.710701	21868.90039	45	25.9918995	1	69	0	111
0	21130.09961	35.9844017	632.4559937	0.102284	1662.079956	0	328.6270142	14.2929001	1	77	0	111
0	15935.5	27.3596001	424.2640076	1.89012	1650	800	342.5119934	37.7843018	1	75	111.8030014	111
0	0	63.5060005	1000	9.80375	412.3110046	1708.800049	88.8309021	397.4379883	1	86	917.8779907	113
0	5456.189941	497.2539978	200	0.879533	2105.350098	24168.59961	355.6010132	16.4687004	1	70	0	114
0	8556.280273	458.7680054	0	4.3761301	1051.189941	10617.40039	74.7449036	7.5701199	1	67	0	118
0	16676.90039	486.0920105	0	1.98314	1162.969971	11055.90039	45	11.7212	1	82	0	118
0	7710.379883	36.0918007	894.427002	1.70682	2308.679932	9932.019531	77.471199	33.7288017	1	36	50	118
0	500	401.4490051	223.6069946	3.0864201	427.2000122	15050.2998	111.3710022	103.8679962	1	48	141.4210052	118
0	3231.100098	171.1690063	412.3110046	1.54466	158.1139984	7850.160156	180.401001	12.0836	1	88	150	118
0	806.2260132	310.1530151	316.2279968	1.2570601	854.4000244	0	268.0249939	44.5842018	1	84	150	120
0	8905.049805	174.0440063	608.276001	2.2692201	282.8429871	17119.09961	196.9909973	104.2369995	1	62	200	120
0	2687.01001	88.6631012	200	0.517206	1470.540039	0	164.4759979	55.6306	1	74	540.8330078	122
0	21910	353.4849854	100	0.0806413	250	0	354.2890015	41.213501	1	71	0	123
0	4081.669922	266.8500061	300	1.5834399	570.0880127	9408.110352	217.875	5.8476501	1	87	111.8030014	123
0	1403.569946	260.5350037	565.6849976	1.79342	824.6209717	2166.219971	210.9640045	62.4435997	1	86	254.951004	123
0	13857.7998	570.2290039	0	1.29602	1607.02002	13377.7998	320.1940002	48.3168983	1	65	0	124
0	4052.159912	224.2310028	300	1.4328901	1664.329956	9519.719727	338.75	3.0836799	1	29	400	124
0	1562.050049	195.9790039	100	3.1883299	212.1320038	7627.089844	240.9450073	30.4521008	1	81	0	125
0	0	417.3599854	100	1.1165299	950	2012.459961	41.0994987	162.878006	1	77	111.8030014	125
0	5185.560059	367.1990051	1603.119995	0.42523	3209.75	0	293.9620056	57.6679001	1	87	141.4210052	126
0	447.2139893	178.427002	2308.679932	9.8196802	424.2640076	0	70.346199	165.8350067	1	59	540.8330078	126
0	5281.100098	186.3059998	223.6069946	1.1472	492.4429932	1167.26001	136.7899933	14.7502003	1	85	0	127
0	0	650.3770142	0	3.6987901	550	5038.350098	14.0361996	0	1	86	0	127
0	2400	571.2470093	608.276001	2.41714	1050	0	8.1301098	8.0090599	1	53	50	127
0	4100	278.3320007	223.6069946	1.32715	447.2139893	11055.90039	107.0490036	25.7710991	1	62	0	129
0	360.5549927	353.7059937	316.2279968	0	450	8688.5	5.41187	68.6942978	1	23	0	131
0	5852.350098	568.3610229	509.9020081	4.8018599	3245	14089.2002	351.8699951	7.9600902	1	91	0	132
0	8964.370117	408.3240051	316.2279968	1.5451699	2757.26001	17971.40039	51.1702003	3.5292001	1	89	0	134
0	21039.5	13.7216997	0	1.07801	2155.229981	111.8030014	331.4599915	2.2692599	1	88	0	135
0	1800	285.8699951	583.0949707	4.9366899	141.4210052	0	320.3770142	46.3452988	1	89	0	135
0	16665.19922	417.07901	1431.780029	1.8789001	2300	8520.709961	322.125	17.7695007	1	6	50	135
0	4964.879883	842.4190063	1118.030029	4.2355499	350	12277.2002	360	23.8234997	1	74	0	136
0	100	377.368988	1000	2.2268801	400	12267.90039	96.0725021	130.9920044	1	82	0	136
0	0	77.9753036	984.8859863	1.49992	200	18574.40039	205.345993	959.197998	1	17	901.3880005	136
0	6248.200195	128.3690033	707.1069946	1.29686	6657.700195	12763.7002	305.5379944	16.0970001	1	82	0	137
0	6612.870117	219.0749969	1004.98999	1.39205	3400.370117	9333.80957	248.1990051	18.6061993	1	83	0	137
0	1992.48999	558.7650146	900	0.836709	1790.25	250	353.1570129	3.0845699	1	90	0	139
0	707.1069946	340.0769958	200	1.53168	901.3880005	0	339.8640137	12.7265997	1	88	223.6069946	139
0	16153.2998	380.0929871	1964.689941	2.9679301	2250	7544.700195	81.8699036	21.3243999	1	85	206.1549988	142
0	9321.480469	166.1970062	670.8200073	2.0767601	1131.369995	3634.560059	182.9109955	15.1078997	1	52	0	143
0	8839.120117	663.5170288	721.1099854	1.76247	5099.02002	11455.2002	354.2890015	15.6963997	1	62	0	143
0	632.4559937	342.9190063	608.276001	3.8784699	1457.73999	15547.09961	41.0547981	83.520401	1	67	0	143
0	316.2279968	232.6959991	360.5549927	3.9658699	250	0	186.6799927	98.219902	1	37	304.1380005	143
0	8343.259766	281.6090088	360.5549927	1.2613	750	10152	78.9173965	45.2361984	1	86	460.9769897	143
0	500	70.446701	632.4559937	3.3236001	500	4917.569824	121.4089966	40.5195999	1	18	0	146
0	3635.929932	276.7869873	583.0949707	2.2581401	141.4210052	13542.2002	199.798996	13.6478996	1	90	0	146
0	5586.589844	250.5240021	360.5549927	0.739383	965.6599731	3622.5	132.5099945	11.1611996	1	47	0	147
0	141.4210052	242.9700012	700	1.50345	141.4210052	7419.229981	110.7720032	441.8999939	1	75	776.2089844	147
0	9135.099609	86.3255997	894.427002	1.22003	2773.540039	15752	178.0019989	18.7665997	1	88	158.1139984	148
0	8154.140137	18.5328999	0	2.6712899	700	8805.110352	336.1610107	15.9154997	1	88	806.2260132	148
0	7420.240234	204.8000031	1456.02002	3.5464499	1051.189941	6750	159.404007	21.1952	1	2	0	150
0	4882.620117	167.1459961	200	1.34523	848.5280151	20563.69922	211.5509949	15.6440001	1	86	0	151
0	3577.709961	278.7380066	200	2.0695801	380.7890015	11811.2002	251.5650024	43.0012016	1	77	427.2000122	151
0	15152.90039	305.9400024	100	3.95667	6153.25	4503.890137	292.3800049	35.7517014	1	85	715.8909912	152
0	2507.98999	328.3210144	200	2.58513	961.7689819	16037.5	32.5825996	3.42943	1	90	0	153
0	2088.060059	328.3210144	223.6069946	1.64974	813.940979	16356.2002	32.5825996	3.42943	1	89	50	153
0	4382.919922	517.7030029	100	4.8188	158.1139984	27114.90039	352.1470032	175.2109985	1	68	50	155
0	943.3980103	139.2070007	0	2.20977	1073.550049	5771.700195	218.6600037	74.3159027	1	83	1180.040039	155
0	5724.509766	28.3118992	100	1.66869	1750	18323.90039	106.2710037	8.1224003	1	25	0	156
0	1300	610.7199707	800	1.79422	450	1850	0.161392	28.1271992	1	85	212.1320038	158
0	5303.77002	65.5187988	360.5549927	1.8038599	3264.969971	7606.080078	85.1559982	39.7613983	1	73	0	159
0	300	263.4519958	509.9020081	1.28953	450	18072.40039	117.8970032	252.2189941	1	66	781.0250244	159
0	4356.600098	461.0350037	100	2.99575	1118.030029	24334.69922	45	14.6387997	1	83	0	160
0	1910.5	563.6630249	100	2.2249701	750	24875.90039	33.3106003	7.9901299	1	26	0	163
0	24893.80078	46.8009987	700	0.893462	3628.02002	0	235.0079956	37.1001015	1	71	0	163
0	1170.469971	690.3549805	300	6.0871601	447.2139893	20349.30078	5.7002902	50.0983009	1	76	0	163
0	25243.80078	11.8148003	538.5159912	0.881255	2261.080078	0	340.1589966	9.8396702	1	84	0	164
0	23017	107.5780029	424.2640076	1.79175	1100	0	247.3800049	10.0564003	1	8	0	165
0	0	50.4117012	141.4210052	3.3236001	0	4949.75	114.9179993	62.7024994	1	74	111.8030014	166
0	3612.479981	320.8649902	360.5549927	2.5460601	180.2779999	9458.589844	115.7870026	23.7257996	1	89	50	167
0	0	597.1640015	806.2260132	7.4644198	158.1139984	10435	1.84762	450.2340088	1	88	970.8239746	167
0	5280.149902	214.7259979	781.0250244	1.48508	2486.459961	6842.509766	209.3580017	29.1762009	1	75	0	168
0	5663.919922	385.7619934	223.6069946	2.04333	0	27241.30078	291.0029907	31.7742996	1	79	50	168
0	23750.80078	50.3588982	500	2.1767499	1872.160034	0	199.1790009	3.82125	1	61	316.2279968	168
0	1104.540039	42.4669991	509.9020081	3.43488	715.8909912	0	122.185997	19.2628002	1	31	50	169
0	13395.90039	273.5029907	424.2640076	2.5459399	70.710701	10369.7998	200.923996	40.2047997	1	33	50	170
0	22975.19922	162.128006	921.9539795	2.4173501	1081.670044	0	222.3970032	12.5643997	1	59	514.7810059	171
0	1315.290039	165.7299957	223.6069946	2.78371	447.2139893	2941.51001	207.7050018	32.9356995	1	56	0	172
0	1711.719971	49.8586006	509.9020081	4.9256201	984.8859863	21758.90039	235.4909973	38.9869995	1	40	206.1549988	173
0	3748.330078	121.435997	100	4.1496401	670.8200073	32298.09961	214.5090027	0.311426	1	86	250	173
0	860.2329712	49.9491005	721.1099854	4.86654	50	8393.599609	53.8580017	47.5853004	1	88	254.951004	176
0	3100	26.2014008	0	1.38925	1281.599976	39302.60156	117.8010025	2.6684899	1	81	0	180
0	700	517.2949829	500	7.9233899	1389.23999	2600	353.8169861	8.51756	1	10	111.8030014	181
0	6203.229981	357.223999	1341.640015	0	50	7756.450195	68.9625015	11.8284998	1	89	150	181
0	1529.709961	93.835701	300	3.89867	300	8350	184.3990021	39.0309982	1	66	514.7810059	182
0	9360.55957	321.9440002	632.4559937	0.546671	3335.419922	22451.59961	178.4089966	50.6907005	1	14	0	183
0	12519.59961	173.2969971	100	1.2302099	4862.609863	4820.009766	206.5650024	25.6562996	1	44	0	183
0	6400	195.6159973	300	1.36993	650	0	124.9919968	11.5450001	1	37	900	185
0	2343.070068	18.3600998	707.1069946	4.8158202	353.553009	602.0800171	324.9909973	86.4701996	1	80	0	186
0	8158.430176	44.7667999	1345.359985	2.3470399	70.710701	2490.979981	193.2409973	21.6089993	1	6	269.2579956	188
0	4884.669922	26.0105	141.4210052	2.4556	1100	18749.69922	95.7855988	2.60692	1	71	269.2579956	188
0	7083.080078	51.8745995	300	1.18364	2050	1634.780029	203.6629944	19.4652996	1	54	100	190
0	15515.7998	276.67099	894.427002	2.2244899	3400.370117	8131.569824	30.6506996	3.96804	1	26	0	191
0	2973.209961	82.9637985	141.4210052	3.1937599	2760.889893	24838.90039	210.8609924	11.8896999	1	57	0	191
0	6780.120117	310.3970032	0	3.1333301	1983.050049	5500.910156	333.6539917	13.8930998	1	85	50	191
0	7017.830078	700.7260132	565.6849976	6.9310398	602.0800171	4794.009766	356.5809937	16.3792	1	90	250	191
0	0	33.0185013	854.4000244	2.56073	50	22632.59961	71.3463974	358.7070007	1	77	2147.669922	191
0	14190.5	25.3101997	282.8429871	0.402687	100	9103.019531	338.7820129	17.6249008	1	56	0	192
0	5818.930176	695.5540161	500	1.86698	2200	27931.09961	354.0360107	2.67467	1	76	0	192
0	10272.7998	108.1699982	1431.780029	1.12037	2024.849976	6747.589844	118.2369995	10.6302004	1	87	0	195
0	1711.719971	49.4244003	781.0250244	2.3908	1955.76001	0	81.7300034	40.6216011	1	53	0	196
0	141.4210052	19.6424007	200	4.4782	531.507019	1208.300049	334.019989	53.2462006	1	40	0	198
0	8780.089844	126.9309998	300	2.26579	790.5689697	31275	295.0169983	16.9202995	1	61	0	200
0	6720.120117	29.6772003	608.276001	0.640281	254.951004	10950	327.4070129	56.1758995	1	78	70.710701	200
0	5622.279785	628.1749878	538.5159912	2.5906999	873.2119751	23674.90039	59.0362015	19.3148003	1	71	1350	200
0	0	57.8492012	1104.540039	15.6413002	1154.339966	7155.419922	310.4859924	933.7039795	1	77	3189.439941	201
0	3452.540039	583.4030151	848.5280151	2.77882	1159.73999	6189.709961	351.1579895	42.6207008	1	91	0	204
0	0	106.6819992	1360.150024	4.18893	50	0	261.8699951	930.1049805	1	83	1104.540039	206
0	2884.439941	181.5879974	948.6829834	1.22176	680.0739746	8551.019531	235.0079956	8.1043501	1	89	0	209
0	11741.40039	109.2310028	1421.27002	1.93322	3769.620117	0	194.2070007	11.0172005	1	88	50	212
0	13879.7998	21.8220997	0	0	1258.969971	11343.7998	342.6610107	9.0236397	1	79	212.1320038	212
0	2385.370117	29.6772995	0	3.0423701	158.1139984	269.2579956	322.5950012	21.8428001	1	83	50	213
0	13845.2002	361.6350098	200	0.890198	11810.59961	0	47.5447998	3.38833	1	57	0	215
0	0	355.6759949	412.3110046	4.6111398	300	11877	55.3448982	208.3849945	1	77	0	218
0	3420.530029	405.2590027	424.2640076	1.4525599	3801.320068	0	24.7751007	3.44767	1	80	873.2119751	218
0	18317.5	444.4169922	1004.98999	0.324973	5790.080078	13020.5	338.1990051	102.0309982	1	89	0	220
0	11053.5	348.4190063	400	2.8804801	250	8993.469727	206.5650024	2.77687	1	16	50	220
0	848.5280151	57.9724007	728.0109863	5.0502601	1500	12064.90039	316.2510071	33.5330009	1	79	212.1320038	221
0	608.276001	51.973999	100	3.53494	50	24180	84.1932983	37.2766991	1	21	559.0170288	221
0	9170.610352	61.924099	0	0.852679	2634.860107	1786.76001	57.7711983	30.0468998	1	89	1457.73999	221
0	4504.439941	43.7386017	1000	2.47891	886.0020142	10851.7998	287.3009949	20.3148994	1	83	0	222
0	781.0250244	355.6329956	0	3.0996499	1581.140015	4174.330078	357.7090149	26.8080006	1	37	1498.329956	222
0	824.6209717	9.35357	282.8429871	3.4528899	1253	19657.19922	43.0747986	49.6763	1	85	0	223
0	20202.19922	237.3170013	1802.780029	2.9677	1341.640015	17975.90039	242.2510071	9.1370697	1	74	452.7690125	223
0	9548.299805	63.2316017	100	3.5427699	565.6849976	4030.51001	222.1380005	22.3190002	1	88	1079.349976	224
0	316.2279968	121.7450027	1077.030029	2.8087599	1150	0	221.7749939	55.3395004	1	50	0	225
0	1603.119995	333.1080017	100	3.9328101	141.4210052	0	51.9529991	22.8862991	1	63	650	226
0	20087.09961	120.2730026	640.3120117	2.3464301	380.7890015	19270.80078	84.4725037	121.5410004	1	80	0	227
0	4257.930176	56.3530998	761.5770264	2.63604	2352.129883	0	320.3559875	3.4971299	1	86	0	228
0	15476.7998	505.3880005	223.6069946	2.96013	955.2490234	559.0170288	7.4313998	12.0732002	1	76	50	229
0	6203.229981	138.6179962	600	6.01897	1900	0	284.5889893	14.6257	1	86	111.8030014	229
0	223.6069946	40.6716995	721.1099854	2.08974	873.2119751	1166.189941	326.7359924	368.8469849	1	86	0	230
0	2842.530029	26.6074009	2408.320068	0.892195	50	0	338.8240051	15.1441002	1	22	111.8030014	230
0	1979.900024	20.7840996	200	11.1900997	50	0	347.2290039	28.6445999	1	83	223.6069946	230
0	5412.02002	11.3460999	1104.540039	0	269.2579956	2439.77002	334.2900085	151.3339996	1	8	632.4559937	230
0	5336.669922	151.9730072	640.3120117	1.34277	1634.780029	2662.709961	88.2901993	13.1575003	1	25	0	231
0	10662.59961	849.1069946	600	1.05128	50	13847.09961	0.744062	18.5018005	1	75	1507.479981	231
0	3512.830078	500.3970032	282.8429871	8.2449903	250	13123.5	11.3585997	14.9891996	1	85	0	233
0	17762.90039	367.3359985	100	0	364.0050049	27912.59961	300.0450134	15.7305002	1	84	50	233
0	5048.759766	129.8040009	200	0.874878	452.7690125	10428.40039	85.6013031	22.8773003	1	89	158.1139984	233
0	2973.209961	916.598999	223.6069946	1.60604	200	29449	2.91084	83.2863998	1	65	250	233
0	900	99.585701	282.8429871	0.831161	850	0	267.8789978	46.6637001	1	71	0	237
0	3190.610107	496.5830078	223.6069946	3.7026701	460.9769897	20102.40039	4.6199198	8.9568396	1	82	0	237
0	9963.929688	45.6197014	0	3.19396	3000.830078	2640.550049	63.4350014	13.7062998	1	87	1470.540039	237
0	0	58.4500999	761.5770264	3.44223	350	0	340.3460083	157.7079926	1	84	0	238
0	3178.050049	493.678009	0	1.52446	335.4100037	33562.89844	352.6940002	22.2693005	1	69	111.8030014	239
0	5217.279785	236.1589966	223.6069946	0	1285.5	9721.370117	85.1008987	5.91921	1	90	0	241
0	8062.259766	183.9869995	600	1.37501	500	0	193.5359955	34.9051018	1	71	100	242
0	16070.5	425.1839905	300	1.80559	100	23672	346.8659973	15.2054005	1	89	111.8030014	243
0	6964.189941	432.2210083	200	3.55018	921.9539795	447.2139893	319.7640076	20.6128998	1	84	854.4000244	243
0	10889.40039	13.6061001	100	1.78802	2220.360107	17866.19922	281.8739929	7.3042498	1	58	0	245
0	0	553.3779907	100	4.1105499	427.2000122	8318.200195	41.4724998	303.5419922	1	9	0	247
0	7424.279785	482.7000122	200	0.892703	3650.340088	0	10.9441996	8.9484196	1	34	206.1549988	248
0	282.8429871	106.2559967	100	3.0739601	158.1139984	20871	78.9063034	18.0456009	1	85	0	249
0	11681.2002	163.0370026	100	0.164739	3881.040039	1581.140015	230.5279999	0	1	86	0	249
0	1004.98999	603.0709839	223.6069946	2.56479	3250	2110.090088	51.1702003	216.2910004	1	83	320.1560059	250
0	14259.40039	79.3539963	1811.079956	2.49317	5591.290039	0	126.7190018	6.9190102	1	89	0	251
0	1843.910034	29.1317005	424.2640076	3.54474	3000.419922	11628.09961	197.3540039	16.4962997	1	27	0	252
0	26828.69922	133.3849945	282.8429871	1.49579	1068.880005	11950.2998	129.6990051	16.1159992	1	85	0	252
0	22676.19922	25.4326992	200	1.05529	1914.420044	1866.819946	205.6880035	2.6789701	1	85	0	253
0	1166.189941	259.7210083	600	1.33497	1188.48999	2926.179932	219.8059998	33.9720993	1	88	0	253
0	27225	285.8980103	0	3.97561	600	12041.59961	308.1180115	35.2425995	1	88	70.710701	253
0	2109.5	505.2179871	100	1.62665	540.8330078	8981.370117	9.7436399	3.5460701	1	85	180.2779999	255
0	13776.7998	208.4850006	200	0.850689	250	0	145.4909973	34.4980011	1	82	565.6849976	255
0	4981.970215	50.0419006	100	0.559753	3164.25	32886.5	47.2025986	7.8125401	1	84	570.0880127	259
[truncated: 1,989 more rows]
